# Supplementary material for: Combined Bulked Segregant Analysis-Sequencing and Transcriptome Analysis to Identify Candidate Genes Associated with Cold Stress in Brassica napus L
Source: Int J Mol Sci. 2025 Jan 28;26(3):1148. doi: 10.3390/ijms26031148 (PMC11818577; doi:10.3390/ijms26031148)
Supplement: Supplementary file 1 [file ijms-26-01148-s001.zip]

Archive with 2 entries (2 files):
- Supplementary Table_jjy.xlsx
- Supplementary Figure_jjy.pdf
