# Supplementary material for: Combined Bulked Segregant Analysis-Sequencing and Transcriptome Analysis to Identify Candidate Genes Associated with Cold Stress in Brassica napus L
Source: Int J Mol Sci. 2025 Jan 28;26(3):1148. doi: 10.3390/ijms26031148 (PMC11818577; doi:10.3390/ijms26031148)
Supplement: Supplementary file 1 [file ijms-26-01148-s001.zip › Supplementary Table_jjy.xlsx]

## Sheet: Table S1
Supplementary Table S1 Candidate intervals
Chromosome	Candidate interval	Start	End	Length	Genes
C02	one	4418016	6216674	1.72Mb	77
C02	two	8002277	11215650	3.06Mb	158
C02	three	11235900	13967228	2.6Mb	115
C02	four	28092778	41232885	12.53Mb	388
C02	five	42289397	52889213	10.11Mb	172
C02	six	53074583	58853500	5.51Mb	196
C09	seven	43802896	46523361	2.59Mb	69

## Sheet: Table S2
Supplementary Table S2 Candidate genes with non-synonymous variants
Variation Type	Gene	State	End	Ref	Alt	Allele Frequency	Quality
nonsynonymous SNV	BnaC09G0345700ZS	43974980	43974980	C	G	0.25	91.94
nonsynonymous SNV	BnaC09G0347100ZS	44153350	44153350	T	G	0.5	160.5
nonsynonymous SNV	BnaC09G0347100ZS	44153692	44153692	G	A	0.25	84.91
nonsynonymous SNV	BnaC09G0347100ZS	44153770	44153770	G	A	0.5	732.5
nonsynonymous SNV	BnaC09G0347100ZS	44153800	44153800	A	G	0.25	85.34
nonsynonymous SNV	BnaC09G0347100ZS	44154048	44154048	G	A	0.5	228.5
nonsynonymous SNV	BnaC09G0347100ZS	44154064	44154064	G	T	0.5	271.5
nonsynonymous SNV	BnaC09G0347100ZS	44154087	44154087	G	A	0.25	121.34
nonsynonymous SNV	BnaC09G0347100ZS	44154145	44154145	G	A	0.25	296.34
nonsynonymous SNV	BnaC09G0347100ZS	44154160	44154160	C	T	0.25	194.34
nonsynonymous SNV	BnaC09G0347100ZS	44154304	44154304	C	A	0.25	306.91
nonsynonymous SNV	BnaC09G0347100ZS	44154497	44154497	A	C	0.5	1068.5
nonsynonymous SNV	BnaC09G0347100ZS	44154505	44154505	G	A	0.5	1087.5
nonsynonymous SNV	BnaC09G0347100ZS	44156615	44156615	C	G	0.25	72.91
nonsynonymous SNV	BnaC09G0347300ZS	44163166	44163166	G	T	0.25	132.91
nonsynonymous SNV	BnaC09G0347300ZS	44163192	44163192	G	T	0.25	146
nonsynonymous SNV	BnaC09G0347300ZS	44163223	44163223	C	T	0.25	249.96
nonsynonymous SNV	BnaC09G0347300ZS	44163253	44163253	T	C	0.25	292
nonsynonymous SNV	BnaC09G0347300ZS	44163256	44163256	C	A	0.25	292.27
nonsynonymous SNV	BnaC09G0347300ZS	44163385	44163385	C	T	0.25	62.34
nonsynonymous SNV	BnaC09G0347300ZS	44163668	44163668	G	A	0.25	78.91
nonsynonymous SNV	BnaC09G0347400ZS	44168954	44168954	T	C	0.25	60.91
nonsynonymous SNV	BnaC09G0347400ZS	44169106	44169106	C	T	0.25	351.91
nonsynonymous SNV	BnaC09G0347400ZS	44169175	44169175	C	A	0.5	223.5
nonsynonymous SNV	BnaC09G0347400ZS	44169184	44169184	C	T	0.5	640.5
nonsynonymous SNV	BnaC09G0347400ZS	44169197	44169197	G	C	0.25	162.27
nonsynonymous SNV	BnaC09G0347700ZS	44184814	44184814	C	T	0.75	923.13
nonsynonymous SNV	BnaC09G0348300ZS	44270681	44270681	A	T	0.75	1248.07
nonsynonymous SNV	BnaC09G0348700ZS	44331537	44331537	A	T	0.25	78.91
nonsynonymous SNV	BnaC09G0348700ZS	44331546	44331546	G	A	0.25	81.91
nonsynonymous SNV	BnaC09G0348700ZS	44331557	44331557	G	A	0.25	72.91
nonsynonymous SNV	BnaC09G0348700ZS	44332768	44332768	C	T	0.25	228.34
nonsynonymous SNV	BnaC09G0348900ZS	44343077	44343077	A	G	0.25	35.91
nonsynonymous SNV	BnaC09G0348900ZS	44343253	44343253	T	C	0.25	353.97
nonsynonymous SNV	BnaC09G0349200ZS	44366207	44366207	T	C	0.25	552.04
nonsynonymous SNV	BnaC09G0349600ZS	44408163	44408163	G	T	0.25	344.34
nonsynonymous SNV	BnaC09G0349700ZS	44480889	44480889	A	C	0.5	1339.5
nonsynonymous SNV	BnaC09G0349700ZS	44480901	44480901	C	T	0.5	1235.5
nonsynonymous SNV	BnaC09G0349700ZS	44480902	44480902	T	C	0.25	505.91
nonsynonymous SNV	BnaC09G0349700ZS	44480946	44480946	C	T	0.5	1304.5
nonsynonymous SNV	BnaC09G0349700ZS	44480955	44480955	A	G	0.5	1304.5
nonsynonymous SNV	BnaC09G0349700ZS	44480958	44480958	G	A	0.5	1391.5
nonsynonymous SNV	BnaC09G0349700ZS	44480977	44480977	G	C	0.5	1307.5
nonsynonymous SNV	BnaC09G0349700ZS	44481031	44481031	T	C	0.25	344.93
nonsynonymous SNV	BnaC09G0349900ZS	44541854	44541854	G	T	0.25	70.09
nonsynonymous SNV	BnaC09G0349900ZS	44541892	44541892	G	A	0.25	109.27
nonsynonymous SNV	BnaC09G0349900ZS	44541905	44541905	C	T	0.25	115.62
nonsynonymous SNV	BnaC09G0349900ZS	44541935	44541935	T	C	0.25	154.27
nonsynonymous SNV	BnaC09G0349900ZS	44541950	44541950	C	T	0.25	165.91
nonsynonymous SNV	BnaC09G0349900ZS	44541955	44541955	G	T	0.25	120.91
nonsynonymous SNV	BnaC09G0350000ZS	44630142	44630142	G	A	0.25	718.91
nonsynonymous SNV	BnaC09G0350000ZS	44633022	44633022	T	C	0.25	206.91
nonsynonymous SNV	BnaC09G0350200ZS	44640715	44640715	C	T	0.25	180.92
nonsynonymous SNV	BnaC09G0350300ZS	44641245	44641245	G	A	0.25	94.34
nonsynonymous SNV	BnaC09G0350300ZS	44641281	44641281	T	A	0.25	130.34
nonsynonymous SNV	BnaC09G0351300ZS	44701900	44701900	G	A	0.25	125.34
nonsynonymous SNV	BnaC09G0351400ZS	44707227	44707227	T	A	0.25	33.91
nonsynonymous SNV	BnaC09G0351400ZS	44707275	44707275	A	T	0.25	357.91
nonsynonymous SNV	BnaC09G0351400ZS	44707286	44707286	A	G	0.25	42.91
nonsynonymous SNV	BnaC09G0351400ZS	44707475	44707475	A	G	0.25	42.92
nonsynonymous SNV	BnaC09G0351400ZS	44707538	44707538	C	A	0.25	66.92
nonsynonymous SNV	BnaC09G0351400ZS	44707751	44707751	A	G	0.25	59.91
nonsynonymous SNV	BnaC09G0351800ZS	44770686	44770686	T	A	0.25	141.93
nonsynonymous SNV	BnaC09G0351800ZS	44770703	44770703	A	C	0.25	138.96
nonsynonymous SNV	BnaC09G0351800ZS	44770723	44770723	T	A	0.25	139
nonsynonymous SNV	BnaC09G0351800ZS	44770805	44770805	G	A	0.25	62.34
nonsynonymous SNV	BnaC09G0351900ZS	44805287	44805287	A	G	0.25	325.96
nonsynonymous SNV	BnaC09G0351900ZS	44805394	44805394	G	T	0.25	45.91
nonsynonymous SNV	BnaC09G0352000ZS	44809332	44809332	A	G	0.25	246.34
nonsynonymous SNV	BnaC09G0352300ZS	44840840	44840840	T	A	0.25	382.91
nonsynonymous SNV	BnaC09G0352400ZS	44856696	44856696	A	G	0.25	513.91
nonsynonymous SNV	BnaC09G0352400ZS	44857224	44857224	A	C	0.25	139.91
nonsynonymous SNV	BnaC09G0352400ZS	44857438	44857438	T	G	0.25	43.91
nonsynonymous SNV	BnaC09G0352400ZS	44857571	44857571	C	G	0.25	104.34
nonsynonymous SNV	BnaC09G0352400ZS	44857577	44857577	G	A	0.25	146.34
nonsynonymous SNV	BnaC09G0352500ZS	44877881	44877881	G	A	0.25	225.91
nonsynonymous SNV	BnaC09G0352500ZS	44878705	44878705	T	C	0.25	295.19
nonsynonymous SNV	BnaC09G0352500ZS	44878722	44878722	A	G	0.25	394.34
nonsynonymous SNV	BnaC09G0352500ZS	44878726	44878726	C	T	0.25	397.34
nonsynonymous SNV	BnaC09G0352700ZS	44885644	44885644	A	G	0.25	190.34
nonsynonymous SNV	BnaC09G0352700ZS	44885645	44885645	A	T	0.25	190.34
nonsynonymous SNV	BnaC09G0352700ZS	44886525	44886525	G	T	0.75	747.99
nonsynonymous SNV	BnaC09G0352800ZS	44889293	44889293	C	G	0.25	237.92
nonsynonymous SNV	BnaC09G0352800ZS	44889305	44889305	T	G	0.25	278.92
nonsynonymous SNV	BnaC09G0352800ZS	44889527	44889527	A	G	0.25	672.93
nonsynonymous SNV	BnaC09G0352800ZS	44889590	44889590	T	A	0.25	582.92
nonsynonymous SNV	BnaC09G0352800ZS	44889734	44889734	G	A	0.25	486.91
nonsynonymous SNV	BnaC09G0353200ZS	44951528	44951528	A	C	0.5	719.5
nonsynonymous SNV	BnaC09G0353300ZS	44952963	44952963	C	T	0.25	168.91
nonsynonymous SNV	BnaC09G0353300ZS	44953043	44953043	A	G	0.25	167.91
nonsynonymous SNV	BnaC09G0353300ZS	44953095	44953095	T	C	0.25	45.91
nonsynonymous SNV	BnaC09G0353300ZS	44953111	44953111	G	C	0.25	142.34
nonsynonymous SNV	BnaC09G0353300ZS	44953133	44953133	A	G	0.25	48.91
nonsynonymous SNV	BnaC09G0353300ZS	44953173	44953173	T	C	0.25	45.92
nonsynonymous SNV	BnaC09G0353300ZS	44953265	44953265	T	C	0.25	275.34
nonsynonymous SNV	BnaC09G0353300ZS	44953293	44953293	T	G	0.25	186.34
nonsynonymous SNV	BnaC09G0353400ZS	44956436	44956436	T	A	0.5	620.5
nonsynonymous SNV	BnaC09G0353400ZS	44957332	44957332	G	A	0.25	114.09
nonsynonymous SNV	BnaC09G0354100ZS	45060937	45060937	G	C	0.25	404.62
nonsynonymous SNV	BnaC09G0354100ZS	45060950	45060950	A	T	0.25	443.34
nonsynonymous SNV	BnaC09G0354100ZS	45060970	45060970	G	A	0.25	395.27
nonsynonymous SNV	BnaC09G0354100ZS	45061072	45061072	T	C	0.25	349.91
nonsynonymous SNV	BnaC09G0354200ZS	45118312	45118312	C	T	0.25	72
nonsynonymous SNV	BnaC09G0354200ZS	45118491	45118491	A	G	0.25	544.14
nonsynonymous SNV	BnaC09G0354300ZS	45161054	45161054	T	C	0.25	32.91
nonsynonymous SNV	BnaC09G0354600ZS	45242328	45242328	T	C	0.25	720.62
nonsynonymous SNV	BnaC09G0354900ZS	45268401	45268401	T	G	0.5	435.5
nonsynonymous SNV	BnaC09G0355400ZS	45353690	45353690	T	G	0.25	243.93
nonsynonymous SNV	BnaC09G0355400ZS	45354126	45354126	C	A	0.25	109.34
nonsynonymous SNV	BnaC09G0355400ZS	45354292	45354292	G	A	0.25	231.91
nonsynonymous SNV	BnaC09G0355400ZS	45354934	45354934	A	G	0.25	83.92
nonsynonymous SNV	BnaC09G0355500ZS	45357398	45357398	G	T	0.25	469.91
nonsynonymous SNV	BnaC09G0355900ZS	45488887	45488887	G	C	0.25	47.34
nonsynonymous SNV	BnaC09G0355900ZS	45488889	45488889	T	C	0.25	47.34
nonsynonymous SNV	BnaC09G0356000ZS	45493871	45493871	T	A	0.25	661.27
nonsynonymous SNV	BnaC09G0356200ZS	45509716	45509716	T	G	0.5	655.5
nonsynonymous SNV	BnaC09G0356200ZS	45511710	45511710	A	C	0.25	71.91
nonsynonymous SNV	BnaC09G0356200ZS	45512419	45512419	T	C	0.25	567.34
nonsynonymous SNV	BnaC09G0356600ZS	45562841	45562841	G	T	0.75	859.12
nonsynonymous SNV	BnaC09G0356700ZS	45565406	45565406	C	G	0.25	174.62
nonsynonymous SNV	BnaC09G0356800ZS	45573533	45573533	G	T	0.25	55.34
nonsynonymous SNV	BnaC09G0356900ZS	45606362	45606362	T	G	0.5	222.5
nonsynonymous SNV	BnaC09G0356900ZS	45606363	45606363	A	C	0.5	658.5
nonsynonymous SNV	BnaC09G0356900ZS	45606554	45606554	G	T	0.25	176.34
nonsynonymous SNV	BnaC09G0357600ZS	45693382	45693382	A	T	0.25	478
nonsynonymous SNV	BnaC09G0358100ZS	45735922	45735922	T	G	0.25	500.91
nonsynonymous SNV	BnaC09G0358100ZS	45735989	45735989	C	G	0.25	547.91
nonsynonymous SNV	BnaC09G0358300ZS	45776305	45776305	A	C	0.25	228.96
nonsynonymous SNV	BnaC09G0358300ZS	45776849	45776849	A	G	0.25	33.27
nonsynonymous SNV	BnaC09G0358300ZS	45777239	45777239	T	A	0.25	210.96
nonsynonymous SNV	BnaC09G0358300ZS	45777534	45777534	A	G	0.25	44.34
nonsynonymous SNV	BnaC09G0358300ZS	45778218	45778218	A	T	0.25	44.62
nonsynonymous SNV	BnaC09G0358300ZS	45778374	45778374	G	A	0.5	140.5
nonsynonymous SNV	BnaC09G0358300ZS	45778396	45778396	C	T	0.5	203.51
nonsynonymous SNV	BnaC09G0358300ZS	45778525	45778525	C	G	0.25	191
nonsynonymous SNV	BnaC09G0358500ZS	45798719	45798719	G	C	0.25	36.94
nonsynonymous SNV	BnaC09G0358500ZS	45798737	45798737	G	A	0.25	45.94
nonsynonymous SNV	BnaC09G0358800ZS	45831640	45831640	T	C	0.5	359.5
nonsynonymous SNV	BnaC09G0358900ZS	45843719	45843719	T	C	0.5	1233.5
nonsynonymous SNV	BnaC09G0358900ZS	45843860	45843860	C	A	0.25	142.96
nonsynonymous SNV	BnaC09G0359000ZS	45849307	45849307	G	T	0.25	528.34
nonsynonymous SNV	BnaC09G0359000ZS	45849667	45849667	C	T	0.25	312.34
nonsynonymous SNV	BnaC09G0359000ZS	45851490	45851490	C	G	0.25	699.27
nonsynonymous SNV	BnaC09G0359000ZS	45851836	45851836	T	G	0.25	356.96
nonsynonymous SNV	BnaC09G0359000ZS	45851865	45851865	G	C	0.25	103.94
nonsynonymous SNV	BnaC09G0359400ZS	45918911	45918911	T	C	0.25	359.62
nonsynonymous SNV	BnaC09G0359400ZS	45918950	45918950	T	A	0.25	389.91
nonsynonymous SNV	BnaC09G0359800ZS	45997708	45997708	A	C	0.25	339.91
nonsynonymous SNV	BnaC09G0360300ZS	46100556	46100556	A	C	0.25	222.91
nonsynonymous SNV	BnaC09G0360500ZS	46136143	46136143	T	C	0.5	276.5
nonsynonymous SNV	BnaC09G0360500ZS	46136145	46136145	G	T	0.25	87.92
nonsynonymous SNV	BnaC09G0360600ZS	46138680	46138680	T	A	0.25	180.91
nonsynonymous SNV	BnaC09G0360600ZS	46139762	46139762	T	C	0.25	71.34
nonsynonymous SNV	BnaC09G0360600ZS	46139965	46139965	T	C	0.25	52.91
nonsynonymous SNV	BnaC09G0360900ZS	46180433	46180433	T	C	0.5	355.47
nonsynonymous SNV	BnaC09G0360900ZS	46180481	46180481	C	A	0.5	126.5
nonsynonymous SNV	BnaC09G0361200ZS	46226960	46226960	G	T	0.5	1127.5
nonsynonymous SNV	BnaC09G0361300ZS	46227437	46227437	G	T	0.25	91
nonsynonymous SNV	BnaC09G0361300ZS	46227448	46227448	T	C	0.25	96.96
nonsynonymous SNV	BnaC09G0361900ZS	46387925	46387925	C	T	0.25	288.91
nonsynonymous SNV	BnaC09G0361900ZS	46387940	46387940	A	C	0.25	324.91
nonsynonymous SNV	BnaC09G0361900ZS	46388066	46388066	C	T	0.25	363.92
nonsynonymous SNV	BnaC09G0361900ZS	46388121	46388121	C	A	0.25	169.19
nonsynonymous SNV	BnaC09G0362000ZS	46394574	46394574	A	G	0.25	170.34
nonsynonymous SNV	BnaC09G0362000ZS	46394634	46394634	C	A	0.25	86.34
nonsynonymous SNV	BnaC09G0362200ZS	46403204	46403204	A	C	0.25	225.91
nonsynonymous SNV	BnaC09G0362200ZS	46403234	46403234	C	G	0.25	291.91
nonsynonymous SNV	BnaC09G0362200ZS	46403241	46403241	A	G	0.25	258.91
nonsynonymous SNV	BnaC09G0362600ZS	46450377	46450377	A	G	0.25	109.34
nonsynonymous SNV	BnaC09G0362600ZS	46450578	46450578	G	T	0.25	113.34
nonsynonymous SNV	BnaC09G0362700ZS	46455619	46455619	G	A	0.25	224.91
nonsynonymous SNV	BnaC09G0362700ZS	46455626	46455626	C	A	0.25	227.91
nonsynonymous SNV	BnaC09G0362700ZS	46455634	46455634	G	A	0.25	305.91
nonsynonymous SNV	BnaC09G0362700ZS	46455685	46455685	G	A	0.25	185.91
nonsynonymous SNV	BnaC09G0362700ZS	46455697	46455697	A	G	0.25	143.91
nonsynonymous SNV	BnaC09G0362800ZS	46457655	46457655	T	C	0.25	159.94
nonsynonymous SNV	BnaC09G0363100ZS	46479625	46479625	A	T	0.25	168.91
nonsynonymous SNV	BnaC09G0363100ZS	46479977	46479977	G	A	0.25	226
nonsynonymous SNV	BnaC09G0363100ZS	46480083	46480083	G	T	0.25	295.81
nonsynonymous SNV	BnaC09G0363100ZS	46480376	46480376	A	G	0.25	306.91
nonsynonymous SNV	BnaC09G0363100ZS	46480388	46480388	G	A	0.25	441.91

## Sheet: Table S3
Supplementary Table S3 Enrichment analysis of GO annotations and KEGG pathway of CI.
Enrichment analysis of GO annotations of CI.
Category	GOID	Description	GeneRatio	BgRatio	pvalue	padj	geneID	geneName	Count
BP	GO:0045017	glycerolipid biosynthetic process	2/12	79/23081	0.000746647	0.0223994	BnaC09G0355500ZS/BnaC09G0355400ZS	BnaC09G0355500ZS/BnaC09G0355400ZS	2
BP	GO:0046486	glycerolipid metabolic process	2/12	157/23081	0.00290159	0.0435238	BnaC09G0355500ZS/BnaC09G0355400ZS	BnaC09G0355500ZS/BnaC09G0355400ZS	2
BP	GO:0009074	aromatic amino acid family catabolic process	1/12	18/23081	0.00932052	0.0541502	BnaC09G0363100ZS	BnaC09G0363100ZS	1
BP	GO:1901606	alpha-amino acid catabolic process	1/12	20/23081	0.0103512	0.0541502	BnaC09G0363100ZS	BnaC09G0363100ZS	1
BP	GO:0009063	cellular amino acid catabolic process	1/12	22/23081	0.0113809	0.0541502	BnaC09G0363100ZS	BnaC09G0363100ZS	1
BP	GO:0006558	L-phenylalanine metabolic process	1/12	30/23081	0.0154899	0.0541502	BnaC09G0363100ZS	BnaC09G0363100ZS	1
BP	GO:1902221	erythrose 4-phosphate/phosphoenolpyruvate family amino acid metabolic process	1/12	30/23081	0.0154899	0.0541502	BnaC09G0363100ZS	BnaC09G0363100ZS	1
BP	GO:0008610	lipid biosynthetic process	2/12	392/23081	0.0169678	0.0541502	BnaC09G0355500ZS/BnaC09G0355400ZS	BnaC09G0355500ZS/BnaC09G0355400ZS	2
BP	GO:0016054	organic acid catabolic process	1/12	35/23081	0.0180501	0.0541502	BnaC09G0363100ZS	BnaC09G0363100ZS	1
BP	GO:0046395	carboxylic acid catabolic process	1/12	35/23081	0.0180501	0.0541502	BnaC09G0363100ZS	BnaC09G0363100ZS	1
CC	GO:0016459	myosin complex	1/3	60/8509	0.0210077	0.039318	BnaC09G0354600ZS	BnaC09G0354600ZS	1
CC	GO:0015629	actin cytoskeleton	1/3	81/8509	0.0282903	0.039318	BnaC09G0354600ZS	BnaC09G0354600ZS	1
CC	GO:0044430	cytoskeletal part	1/3	109/8509	0.0379441	0.039318	BnaC09G0354600ZS	BnaC09G0354600ZS	1
CC	GO:0005856	cytoskeleton	1/3	113/8509	0.039318	0.039318	BnaC09G0354600ZS	BnaC09G0354600ZS	1
MF	GO:0004144	diacylglycerol O-acyltransferase activity	2/23	37/37137	0.000241154	0.00132634	BnaC09G0355500ZS/BnaC09G0355400ZS	BnaC09G0355500ZS/BnaC09G0355400ZS	2
MF	GO:0016411	acylglycerol O-acyltransferase activity	2/23	37/37137	0.000241154	0.00132634	BnaC09G0355500ZS/BnaC09G0355400ZS	BnaC09G0355500ZS/BnaC09G0355400ZS	2
MF	GO:0008374	O-acyltransferase activity	2/23	75/37137	0.000990532	0.00363195	BnaC09G0355500ZS/BnaC09G0355400ZS	BnaC09G0355500ZS/BnaC09G0355400ZS	2
MF	GO:0016747	transferase activity, transferring acyl groups other than amino-acyl groups	2/23	439/37137	0.0299454	0.0823499	BnaC09G0355500ZS/BnaC09G0355400ZS	BnaC09G0355500ZS/BnaC09G0355400ZS	2
MF	GO:0016702	oxidoreductase activity, acting on single donors with incorporation of molecular oxygen, incorporation of two atoms of oxygen	1/23	89/37137	0.0537067	0.0984624	BnaC09G0363100ZS	BnaC09G0363100ZS	1
MF	GO:0051213	dioxygenase activity	1/23	89/37137	0.0537067	0.0984624	BnaC09G0363100ZS	BnaC09G0363100ZS	1
MF	GO:0016701	oxidoreductase activity, acting on single donors with incorporation of molecular oxygen	1/23	111/37137	0.0665509	0.10458	BnaC09G0363100ZS	BnaC09G0363100ZS	1
MF	GO:0003774	motor activity	1/23	234/37137	0.135345	0.186099	BnaC09G0354600ZS	BnaC09G0354600ZS	1
MF	GO:0016779	nucleotidyltransferase activity	1/23	329/37137	0.185131	0.226271	BnaC09G0359800ZS	BnaC09G0359800ZS	1
MF	GO:0008234	cysteine-type peptidase activity	1/23	444/37137	0.241734	0.247419	BnaC09G0354300ZS	BnaC09G0354300ZS	1
Enrichment analysis of KEGG pathways of CI.
KEGGID	Description	GeneRatio	BgRatio	pvalue	padj	geneID	geneName	keggID	Count
bna03018	RNA degradation	2/8	417/17480	0.014453	0.0399295	BnaC09G0359800ZS/BnaC09G0353200ZS	BnaC09G0359800ZS/BnaC09G0353200ZS	bna:106417366/bna:106390948	2
bna00514	Other types of O-glycan biosynthesis	1/8	35/17480	0.0159097	0.0399295	BnaC09G0349200ZS	BnaC09G0349200ZS	bna:106347009	1
bna00750	Vitamin B6 metabolism	1/8	44/17480	0.0199647	0.0399295	BnaC09G0357600ZS	BnaC09G0357600ZS	bna:106418547	1
bna00350	Tyrosine metabolism	1/8	131/17480	0.0584164	0.0876246	BnaC09G0363100ZS	BnaC09G0363100ZS	bna:106380944	1
bna00270	Cysteine and methionine metabolism	1/8	422/17480	0.177613	0.198215	BnaC09G0360600ZS	BnaC09G0360600ZS	bna:106418418	1
bna04016	MAPK signaling pathway - plant	1/8	476/17480	0.198215	0.198215	BnaC09G0352400ZS	BnaC09G0352400ZS	bna:106416497	1

## Sheet: Table S4
Supplementary Table S4 Summary of the RNA-seq outcomes of 84 samples
Sample	Raw_reads	Raw_bases	Clean_reads	Clean_bases	Error_rate	Q20	Q30	GC_pct	Total_reads	Total_map	Paired_map
M98_CK1_1	47818294	7.17G	46903540	7.04G	0.01	99.12	97.3	47.49	46903540	91.42	78.9
M98_CK1_2	46764898	7.01G	45908640	6.89G	0.01	99.09	97.21	47.51	45908640	91.6	79.17
M98_CK1_3	42897072	6.43G	41973616	6.3G	0.01	99.08	97.18	47.57	41973616	90.93	77.43
M98_CK2_1	41565604	6.23G	40930836	6.14G	0.01	99.06	97.13	47.49	40930836	91.31	78.26
M98_CK2_2	43378524	6.51G	42800932	6.42G	0.01	99.09	97.22	47.47	42800932	91.36	77.78
M98_CK2_3	40941588	6.14G	40250080	6.04G	0.01	99.1	97.22	47.43	40250080	90.99	77.68
M98_CK3_1	45075450	6.76G	44363736	6.65G	0.01	99.09	97.17	47.28	44363736	90.66	77.78
M98_CK3_2	43660004	6.55G	43009418	6.45G	0.01	99.08	97.12	47.38	43009418	91.07	78.17
M98_CK3_3	46606758	6.99G	45865636	6.88G	0.01	99.07	97.09	47.49	45865636	90.96	78.1
M98_CK4_1	42526870	6.38G	41758414	6.26G	0.01	99.07	97.16	47.47	41758414	90.84	77.52
M98_CK4_2	46360558	6.95G	45556310	6.83G	0.01	99.07	97.2	47.49	45556310	90.94	77.46
M98_CK4_3	45276408	6.79G	44515250	6.68G	0.01	99.1	97.2	47.61	44515250	91.38	77.99
M98_CK5_1	46077300	6.91G	45228578	6.78G	0.01	99.11	97.23	46.56	45228578	91.13	78.96
M98_CK5_2	50730400	7.61G	49792696	7.47G	0.01	99.07	97.2	45.89	49792696	91.08	79.37
M98_CK5_3	54916820	8.24G	53853594	8.08G	0.01	99.08	97.17	45.56	53853594	90.74	78.54
M98_CK6_1	50238824	7.54G	49559366	7.43G	0.01	99.1	97.23	46.62	49559366	90.86	78.88
M98_CK6_2	50052228	7.51G	49319240	7.4G	0.01	99.1	97.21	47.44	49319240	90.52	76.74
M98_CK6_3	49319478	7.4G	48512092	7.28G	0.01	99.06	97.14	47.2	48512092	90.36	77.33
M98_CK7_1	47428326	7.11G	46752586	7.01G	0.01	99.09	97.18	47.24	46752586	90.92	77.66
M98_CK7_2	47824804	7.17G	47038990	7.06G	0.01	99.11	97.25	46.59	47038990	90.9	77.68
M98_CK7_3	49465974	7.42G	48622252	7.29G	0.01	99.11	97.22	47.72	48622252	91.36	77.89
M98_T1_1	58864086	8.83G	57856506	8.68G	0.01	99.1	97.25	46.61	57856506	90.7	77.12
M98_T1_2	40400360	6.06G	37540944	5.63G	0.01	98.98	97.02	46.88	37540944	89.33	76.74
M98_T1_3	50481860	7.57G	49609258	7.44G	0.01	99.1	97.2	46.49	49609258	91.19	79.07
M98_T2_1	48238366	7.24G	47290898	7.09G	0.01	99.07	97.13	47.34	47290898	91.46	78.55
M98_T2_2	49863570	7.48G	49222966	7.38G	0.01	99.08	97.14	47.22	49222966	91.68	79
M98_T2_3	43533214	6.53G	42705304	6.41G	0.01	98.73	95.99	47.55	42705304	90.18	75.77
M98_T3_1	46053142	6.91G	45362482	6.8G	0.01	99.12	97.35	45.85	45362482	91.61	79.95
M98_T3_2	50289326	7.54G	49524672	7.43G	0.01	99.1	97.14	47.36	49524672	91.43	78.77
M98_T3_3	47624134	7.14G	46941666	7.04G	0.01	99.12	97.31	47.41	46941666	91.4	78.34
M98_T4_1	48049534	7.21G	47233888	7.09G	0.01	99.11	97.23	47.42	47233888	91.28	77.88
M98_T4_2	46834278	7.03G	45949498	6.89G	0.01	99.15	97.41	45.98	45949498	89.01	73.33
M98_T4_3	48652542	7.3G	47491948	7.12G	0.01	99.19	97.53	45.92	47491948	88.91	73.45
M98_T5_1	47844722	7.18G	46582340	6.99G	0.01	99.18	97.52	45.9	46582340	90.43	78.57
M98_T5_2	48229792	7.23G	47354344	7.1G	0.01	99.1	97.22	46.47	47354344	90.68	78.12
M98_T5_3	46988920	7.05G	46079100	6.91G	0.01	99.05	97.06	47.52	46079100	91.23	78.34
M98_T6_1	52065472	7.81G	50909140	7.64G	0.01	99.13	97.32	46.99	50909140	91.1	79.23
M98_T6_2	49273838	7.39G	48514018	7.28G	0.01	99.17	97.46	46.21	48514018	89.19	75.64
M98_T6_3	52377706	7.86G	51617230	7.74G	0.01	99.13	97.28	47.1	51617230	90.84	78.46
M98_T7_1	49199504	7.38G	48454076	7.27G	0.01	99.11	97.21	47.33	48454076	91.26	78.37
M98_T7_2	50298928	7.54G	49012330	7.35G	0.01	99.17	97.48	46.92	49012330	89.85	78.42
M98_T7_3	47032416	7.05G	46146578	6.92G	0.01	99.16	97.45	47.03	46146578	91.76	80.53
D1_CK1_1	47604112	7.14G	46741892	7.01G	0.01	99.16	97.38	47.76	46741892	90.63	76.1
D1_CK1_2	49915426	7.49G	49234886	7.39G	0.01	99.16	97.38	46.9	49234886	91.06	77.78
D1_CK1_3	55262762	8.29G	54448096	8.17G	0.01	99.16	97.42	47.15	54448096	90.34	76.02
D1_CK2_1	50474208	7.57G	49448952	7.42G	0.01	99.11	97.29	47.12	49448952	89.41	74.42
D1_CK2_2	50710294	7.61G	49628752	7.44G	0.01	99.12	97.23	47.97	49628752	90.75	77.22
D1_CK2_3	48324616	7.25G	47459696	7.12G	0.01	99.16	97.34	47.46	47459696	91.06	77.34
D1_CK3_1	47800366	7.17G	46699024	7.0G	0.01	99.16	97.38	47.36	46699024	90.44	76.57
D1_CK3_2	43831428	6.57G	43146190	6.47G	0.01	99.1	97.19	47.59	43146190	90.88	77.46
D1_CK3_3	50698504	7.6G	49872568	7.48G	0.01	99.12	97.24	47.16	49872568	90.05	75.89
D1_CK4_1	48933664	7.34G	48101150	7.22G	0.01	99.11	97.21	47.92	48101150	90.75	76.42
D1_CK4_2	48805234	7.32G	47915910	7.19G	0.01	99.17	97.42	47.88	47915910	90.58	76.17
D1_CK4_3	49591808	7.44G	48831548	7.32G	0.01	99.12	97.24	47.52	48831548	90.56	76.51
D1_CK5_1	49249270	7.39G	48347316	7.25G	0.01	99.15	97.37	47.31	48347316	90.26	76.2
D1_CK5_2	47348238	7.1G	46674748	7.0G	0.01	99.12	97.24	48.07	46674748	89.87	74.72
D1_CK5_3	48678722	7.3G	47950074	7.19G	0.01	99.13	97.3	47.75	47950074	90.3	76.2
D1_CK6_1	46680580	7G	45972264	6.9G	0.01	99.13	97.27	47.43	45972264	89.29	73.9
D1_CK6_2	47741332	7.16G	46939320	7.04G	0.01	99.14	97.32	47.33	46939320	90.61	76.55
D1_CK6_3	48960396	7.34G	48044846	7.21G	0.01	99.11	97.25	47	48044846	90.22	76.11
D1_CK7_1	46672652	7G	45753982	6.86G	0.01	99.12	97.27	47.15	49012330	89.85	78.42
D1_CK7_2	49791976	7.47G	49149682	7.37G	0.01	99.12	97.25	47.5	46146578	91.76	80.53
D1_CK7_3	46490494	6.97G	45753356	6.86G	0.01	99.11	97.21	47.59	46741892	90.63	76.1
D1_T1_1	47676430	7.15G	46875564	7.03G	0.01	99.17	97.39	47.45	49234886	91.06	77.78
D1_T1_2	42154116	6.32G	40798958	6.12G	0.01	99.09	97.22	47.51	54448096	90.34	76.02
D1_T1_3	43908716	6.59G	42688682	6.4G	0.01	99.11	97.24	47.48	49448952	89.41	74.42
D1_T2_1	54378174	8.16G	53478890	8.02G	0.01	99.13	97.3	47.57	49628752	90.75	77.22
D1_T2_2	47241874	7.09G	46492610	6.97G	0.01	99.1	97.19	47.09	47459696	91.06	77.34
D1_T2_3	49099438	7.36G	48402688	7.26G	0.01	99.11	97.28	46.45	46699024	90.44	76.57
D1_T3_1	48869772	7.33G	48028582	7.2G	0.01	99.13	97.29	47.41	43146190	90.88	77.46
D1_T3_2	48430176	7.26G	47654160	7.15G	0.01	99.13	97.3	47.31	49872568	90.05	75.89
D1_T3_3	46780588	7.02G	45813436	6.87G	0.01	99.12	97.26	47.18	48101150	90.75	76.42
D1_T4_1	48818552	7.32G	47766952	7.17G	0.01	99.12	97.25	47.37	47915910	90.58	76.17
D1_T4_2	48666616	7.3G	47967616	7.2G	0.01	99.11	97.24	46.95	48831548	90.56	76.51
D1_T4_3	48655022	7.3G	47820146	7.17G	0.01	99.09	97.15	47.04	48347316	90.26	76.2
D1_T5_1	46461770	6.97G	45681692	6.85G	0.01	99.07	97.11	47.24	46674748	89.87	74.72
D1_T5_2	48029246	7.2G	47131548	7.07G	0.01	99.12	97.25	47.34	47950074	90.3	76.2
D1_T5_3	49762428	7.46G	48859182	7.33G	0.01	99.11	97.24	47.34	45972264	89.29	73.9
D1_T6_1	50225376	7.53G	49406084	7.41G	0.01	99.12	97.31	46.99	46939320	90.61	76.55
D1_T6_2	48201928	7.23G	47312780	7.1G	0.01	99.09	97.18	47.23	48044846	90.22	76.11
D1_T6_3	46253084	6.94G	45395472	6.81G	0.01	99.16	97.39	47.12	45395472	90.2	76.97
D1_T7_1	50775330	7.62G	49807290	7.47G	0.01	99.14	97.34	47.16	49807290	90.34	77.47
D1_T7_2	46365174	6.95G	45576688	6.84G	0.01	99.13	97.29	47.14	45576688	90.75	78.14
D1_T7_3	57702562	8.66G	56564550	8.48G	0.01	99.11	97.27	47.26	56564550	90.48	77.82

## Sheet: Table S5
Supplementary Table S5 The gene sets CR1, CR2 and CR3
CR1	CR2	CR3
BnaC09G0348700ZS	BnaC09G0348300ZS	BnaA01G0002400ZS
BnaC09G0349600ZS	BnaC09G0348700ZS	BnaA01G0083700ZS
BnaC09G0349700ZS	BnaC09G0351400ZS	BnaA01G0091500ZS
BnaC09G0351400ZS	BnaC09G0351800ZS	BnaA01G0149800ZS
BnaC09G0353200ZS	BnaC09G0352400ZS	BnaA01G0165300ZS
BnaC09G0356000ZS	BnaC09G0353200ZS	BnaA01G0308000ZS
BnaC09G0356700ZS	BnaC09G0354200ZS	BnaA01G0315300ZS
BnaC09G0357400ZS	BnaC09G0356000ZS	BnaA01G0317200ZS
BnaC09G0359400ZS	BnaC09G0356200ZS	BnaA01G0381900ZS
BnaC09G0359700ZS	BnaC09G0356600ZS	BnaA01G0382700ZS
BnaC09G0360900ZS	BnaC09G0359700ZS	BnaA02G0110900ZS
BnaC09G0361200ZS	BnaC09G0359800ZS	BnaA02G0134400ZS
BnaA01G0000400ZS	BnaC09G0360900ZS	BnaA02G0143900ZS
BnaA01G0000500ZS	BnaA01G0000500ZS	BnaA02G0168200ZS
BnaA01G0002000ZS	BnaA01G0000600ZS	BnaA02G0231400ZS
BnaA01G0002200ZS	BnaA01G0001000ZS	BnaA02G0333000ZS
BnaA01G0002400ZS	BnaA01G0001200ZS	BnaA02G0335700ZS
BnaA01G0002500ZS	BnaA01G0002400ZS	BnaA02G0335800ZS
BnaA01G0002900ZS	BnaA01G0002500ZS	BnaA02G0336100ZS
BnaA01G0003300ZS	BnaA01G0002700ZS	BnaA02G0349300ZS
BnaA01G0004100ZS	BnaA01G0002900ZS	BnaA02G0394700ZS
BnaA01G0004400ZS	BnaA01G0004300ZS	BnaA02G0418000ZS
BnaA01G0004900ZS	BnaA01G0004500ZS	BnaA03G0027000ZS
BnaA01G0006500ZS	BnaA01G0004700ZS	BnaA03G0131600ZS
BnaA01G0007100ZS	BnaA01G0006500ZS	BnaA03G0165600ZS
BnaA01G0007500ZS	BnaA01G0007500ZS	BnaA03G0228600ZS
BnaA01G0007600ZS	BnaA01G0007600ZS	BnaA03G0249400ZS
BnaA01G0007700ZS	BnaA01G0007800ZS	BnaA03G0275300ZS
BnaA01G0007800ZS	BnaA01G0007900ZS	BnaA03G0387200ZS
BnaA01G0007900ZS	BnaA01G0008100ZS	BnaA03G0523100ZS
BnaA01G0008100ZS	BnaA01G0008200ZS	BnaA04G0001900ZS
BnaA01G0008200ZS	BnaA01G0008400ZS	BnaA04G0059700ZS
BnaA01G0008600ZS	BnaA01G0008600ZS	BnaA04G0077600ZS
BnaA01G0008700ZS	BnaA01G0008900ZS	BnaA04G0078500ZS
BnaA01G0008900ZS	BnaA01G0009000ZS	BnaA04G0080400ZS
BnaA01G0009000ZS	BnaA01G0009100ZS	BnaA04G0126500ZS
BnaA01G0009300ZS	BnaA01G0009200ZS	BnaA04G0129900ZS
BnaA01G0010800ZS	BnaA01G0009300ZS	BnaA04G0189000ZS
BnaA01G0010900ZS	BnaA01G0010800ZS	BnaA04G0265100ZS
BnaA01G0011100ZS	BnaA01G0010900ZS	BnaA04G0297500ZS
BnaA01G0011900ZS	BnaA01G0011200ZS	BnaA05G0041300ZS
BnaA01G0012100ZS	BnaA01G0011300ZS	BnaA05G0047000ZS
BnaA01G0012600ZS	BnaA01G0011900ZS	BnaA05G0071400ZS
BnaA01G0012700ZS	BnaA01G0012500ZS	BnaA05G0143500ZS
BnaA01G0012800ZS	BnaA01G0012700ZS	BnaA05G0316900ZS
BnaA01G0012900ZS	BnaA01G0012800ZS	BnaA05G0340600ZS
BnaA01G0013300ZS	BnaA01G0012900ZS	BnaA05G0443900ZS
BnaA01G0013600ZS	BnaA01G0013200ZS	BnaA05G0444600ZS
BnaA01G0014100ZS	BnaA01G0013300ZS	BnaA05G0444800ZS
BnaA01G0014600ZS	BnaA01G0013600ZS	BnaA05G0451800ZS
BnaA01G0014700ZS	BnaA01G0013700ZS	BnaA06G0003300ZS
BnaA01G0015000ZS	BnaA01G0014600ZS	BnaA06G0041500ZS
BnaA01G0015100ZS	BnaA01G0015000ZS	BnaA06G0047400ZS
BnaA01G0015400ZS	BnaA01G0015200ZS	BnaA06G0106800ZS
BnaA01G0015500ZS	BnaA01G0016500ZS	BnaA06G0262600ZS
BnaA01G0016200ZS	BnaA01G0016800ZS	BnaA06G0277600ZS
BnaA01G0016500ZS	BnaA01G0017200ZS	BnaA06G0280300ZS
BnaA01G0016800ZS	BnaA01G0017300ZS	BnaA06G0363500ZS
BnaA01G0017300ZS	BnaA01G0017400ZS	BnaA06G0385400ZS
BnaA01G0017500ZS	BnaA01G0018100ZS	BnaA06G0393400ZS
BnaA01G0017700ZS	BnaA01G0018300ZS	BnaA07G0093700ZS
BnaA01G0018100ZS	BnaA01G0018400ZS	BnaA07G0232900ZS
BnaA01G0018300ZS	BnaA01G0018900ZS	BnaA07G0233500ZS
BnaA01G0019800ZS	BnaA01G0019600ZS	BnaA07G0237900ZS
BnaA01G0020000ZS	BnaA01G0020100ZS	BnaA07G0295600ZS
BnaA01G0020900ZS	BnaA01G0021900ZS	BnaA08G0002000ZS
BnaA01G0021900ZS	BnaA01G0023100ZS	BnaA08G0004800ZS
BnaA01G0022200ZS	BnaA01G0023300ZS	BnaA08G0006800ZS
BnaA01G0022600ZS	BnaA01G0023600ZS	BnaA08G0060100ZS
BnaA01G0023300ZS	BnaA01G0023700ZS	BnaA08G0141700ZS
BnaA01G0023600ZS	BnaA01G0024000ZS	BnaA08G0169400ZS
BnaA01G0023700ZS	BnaA01G0024400ZS	BnaA08G0204300ZS
BnaA01G0023900ZS	BnaA01G0024600ZS	BnaA09G0017000ZS
BnaA01G0024200ZS	BnaA01G0025100ZS	BnaA09G0086700ZS
BnaA01G0024400ZS	BnaA01G0025500ZS	BnaA09G0168800ZS
BnaA01G0024600ZS	BnaA01G0025600ZS	BnaA09G0173600ZS
BnaA01G0025400ZS	BnaA01G0025800ZS	BnaA09G0460500ZS
BnaA01G0025500ZS	BnaA01G0026100ZS	BnaA09G0661700ZS
BnaA01G0026000ZS	BnaA01G0026400ZS	BnaA09G0661900ZS
BnaA01G0026100ZS	BnaA01G0026500ZS	BnaA09G0666300ZS
BnaA01G0026400ZS	BnaA01G0026600ZS	BnaA09G0687100ZS
BnaA01G0026500ZS	BnaA01G0027400ZS	BnaA09G0693100ZS
BnaA01G0026800ZS	BnaA01G0027500ZS	BnaA09G0695500ZS
BnaA01G0027300ZS	BnaA01G0027600ZS	BnaA09G0695700ZS
BnaA01G0027400ZS	BnaA01G0028600ZS	BnaA10G0044500ZS
BnaA01G0027600ZS	BnaA01G0029100ZS	BnaC01G0017500ZS
BnaA01G0027700ZS	BnaA01G0029400ZS	BnaC01G0090400ZS
BnaA01G0027800ZS	BnaA01G0029600ZS	BnaC01G0113800ZS
BnaA01G0027900ZS	BnaA01G0029700ZS	BnaC01G0146100ZS
BnaA01G0028600ZS	BnaA01G0030100ZS	BnaC01G0358000ZS
BnaA01G0028900ZS	BnaA01G0030700ZS	BnaC01G0358100ZS
BnaA01G0029200ZS	BnaA01G0031000ZS	BnaC01G0424400ZS
BnaA01G0029400ZS	BnaA01G0031300ZS	BnaC02G0001800ZS
BnaA01G0029600ZS	BnaA01G0031700ZS	BnaC02G0008700ZS
BnaA01G0029700ZS	BnaA01G0032600ZS	BnaC02G0021400ZS
BnaA01G0030400ZS	BnaA01G0032700ZS	BnaC02G0029200ZS
BnaA01G0030600ZS	BnaA01G0032800ZS	BnaC02G0032700ZS
BnaA01G0030700ZS	BnaA01G0032900ZS	BnaC02G0038400ZS
BnaA01G0031000ZS	BnaA01G0033200ZS	BnaC02G0042000ZS
BnaA01G0031900ZS	BnaA01G0033500ZS	BnaC02G0048400ZS
BnaA01G0032300ZS	BnaA01G0033700ZS	BnaC02G0051500ZS
BnaA01G0032600ZS	BnaA01G0033900ZS	BnaC02G0053700ZS
BnaA01G0032800ZS	BnaA01G0034400ZS	BnaC02G0057900ZS
BnaA01G0032900ZS	BnaA01G0034800ZS	BnaC02G0058100ZS
BnaA01G0033100ZS	BnaA01G0035100ZS	BnaC02G0058400ZS
BnaA01G0033200ZS	BnaA01G0035600ZS	BnaC02G0061600ZS
BnaA01G0033700ZS	BnaA01G0035800ZS	BnaC02G0063100ZS
BnaA01G0033900ZS	BnaA01G0036100ZS	BnaC02G0071900ZS
BnaA01G0034400ZS	BnaA01G0036200ZS	BnaC02G0073500ZS
BnaA01G0035600ZS	BnaA01G0036400ZS	BnaC02G0073900ZS
BnaA01G0035800ZS	BnaA01G0036500ZS	BnaC02G0075000ZS
BnaA01G0036100ZS	BnaA01G0036700ZS	BnaC02G0075700ZS
BnaA01G0036400ZS	BnaA01G0037000ZS	BnaC02G0084200ZS
BnaA01G0036500ZS	BnaA01G0037100ZS	BnaC02G0084600ZS
BnaA01G0036900ZS	BnaA01G0037200ZS	BnaC02G0214600ZS
BnaA01G0037000ZS	BnaA01G0037300ZS	BnaC02G0238900ZS
BnaA01G0037100ZS	BnaA01G0037500ZS	BnaC02G0313700ZS
BnaA01G0037200ZS	BnaA01G0037900ZS	BnaC02G0359800ZS
BnaA01G0037300ZS	BnaA01G0038400ZS	BnaC02G0448800ZS
BnaA01G0038500ZS	BnaA01G0038800ZS	BnaC02G0465300ZS
BnaA01G0039000ZS	BnaA01G0039400ZS	BnaC02G0468000ZS
BnaA01G0039400ZS	BnaA01G0039800ZS	BnaC02G0507400ZS
BnaA01G0039900ZS	BnaA01G0040000ZS	BnaC02G0517300ZS
BnaA01G0040100ZS	BnaA01G0040100ZS	BnaC02G0527500ZS
BnaA01G0040400ZS	BnaA01G0040500ZS	BnaC03G0074800ZS
BnaA01G0040600ZS	BnaA01G0040600ZS	BnaC03G0097800ZS
BnaA01G0041000ZS	BnaA01G0041000ZS	BnaC03G0101100ZS
BnaA01G0041100ZS	BnaA01G0041200ZS	BnaC03G0144000ZS
BnaA01G0041400ZS	BnaA01G0041400ZS	BnaC03G0153100ZS
BnaA01G0042100ZS	BnaA01G0041800ZS	BnaC03G0220800ZS
BnaA01G0042600ZS	BnaA01G0042100ZS	BnaC03G0261600ZS
BnaA01G0042800ZS	BnaA01G0042400ZS	BnaC03G0445500ZS
BnaA01G0043000ZS	BnaA01G0042600ZS	BnaC03G0607400ZS
BnaA01G0043400ZS	BnaA01G0042800ZS	BnaC03G0809800ZS
BnaA01G0044000ZS	BnaA01G0043000ZS	BnaC04G0124900ZS
BnaA01G0044600ZS	BnaA01G0043100ZS	BnaC04G0143800ZS
BnaA01G0044900ZS	BnaA01G0043300ZS	BnaC04G0235100ZS
BnaA01G0045200ZS	BnaA01G0043400ZS	BnaC04G0241100ZS
BnaA01G0045900ZS	BnaA01G0043700ZS	BnaC04G0296400ZS
BnaA01G0046000ZS	BnaA01G0043800ZS	BnaC04G0366700ZS
BnaA01G0047000ZS	BnaA01G0044000ZS	BnaC04G0586700ZS
BnaA01G0047500ZS	BnaA01G0044300ZS	BnaC05G0105200ZS
BnaA01G0048300ZS	BnaA01G0044600ZS	BnaC05G0138400ZS
BnaA01G0048400ZS	BnaA01G0045800ZS	BnaC05G0179500ZS
BnaA01G0049100ZS	BnaA01G0046400ZS	BnaC05G0187400ZS
BnaA01G0049300ZS	BnaA01G0046700ZS	BnaC05G0249200ZS
BnaA01G0050800ZS	BnaA01G0047000ZS	BnaC05G0375000ZS
BnaA01G0052400ZS	BnaA01G0048200ZS	BnaC06G0061500ZS
BnaA01G0052500ZS	BnaA01G0048300ZS	BnaC06G0253500ZS
BnaA01G0052700ZS	BnaA01G0048400ZS	BnaC06G0389000ZS
BnaA01G0053300ZS	BnaA01G0049100ZS	BnaC06G0389300ZS
BnaA01G0053700ZS	BnaA01G0049300ZS	BnaC07G0149700ZS
BnaA01G0053800ZS	BnaA01G0049400ZS	BnaC07G0203500ZS
BnaA01G0054300ZS	BnaA01G0050700ZS	BnaC07G0389000ZS
BnaA01G0054700ZS	BnaA01G0051100ZS	BnaC07G0400900ZS
BnaA01G0055200ZS	BnaA01G0051400ZS	BnaC07G0441000ZS
BnaA01G0055300ZS	BnaA01G0052400ZS	BnaC07G0530700ZS
BnaA01G0055600ZS	BnaA01G0052500ZS	BnaC08G0054800ZS
BnaA01G0055800ZS	BnaA01G0052800ZS	BnaC08G0100300ZS
BnaA01G0056700ZS	BnaA01G0053300ZS	BnaC08G0102800ZS
BnaA01G0056800ZS	BnaA01G0053600ZS	BnaC08G0255500ZS
BnaA01G0057600ZS	BnaA01G0054000ZS	BnaC08G0419800ZS
BnaA01G0058200ZS	BnaA01G0054300ZS	BnaC08G0422900ZS
BnaA01G0058400ZS	BnaA01G0054700ZS	BnaC09G0116500ZS
BnaA01G0058600ZS	BnaA01G0054900ZS	BnaC09G0148100ZS
BnaA01G0061100ZS	BnaA01G0055300ZS	BnaC09G0221000ZS
BnaA01G0061500ZS	BnaA01G0055600ZS	BnaC09G0225900ZS
BnaA01G0061700ZS	BnaA01G0055800ZS	BnaC09G0346500ZS
BnaA01G0062600ZS	BnaA01G0055900ZS	novel.1200
BnaA01G0063200ZS	BnaA01G0056700ZS	novel.1638
BnaA01G0064000ZS	BnaA01G0058100ZS	novel.1658
BnaA01G0064200ZS	BnaA01G0058700ZS	novel.1665
BnaA01G0064300ZS	BnaA01G0058800ZS	novel.1879
BnaA01G0064700ZS	BnaA01G0059300ZS	novel.1939
BnaA01G0065400ZS	BnaA01G0059500ZS	novel.2139
BnaA01G0065600ZS	BnaA01G0060300ZS	novel.2373
BnaA01G0065800ZS	BnaA01G0060800ZS	novel.2437
BnaA01G0066200ZS	BnaA01G0061500ZS	novel.2545
BnaA01G0067400ZS	BnaA01G0061700ZS	novel.2720
BnaA01G0068200ZS	BnaA01G0063000ZS	novel.2996
BnaA01G0069000ZS	BnaA01G0063200ZS	novel.3227
BnaA01G0069200ZS	BnaA01G0063300ZS	novel.3548
BnaA01G0069700ZS	BnaA01G0064000ZS	novel.359
BnaA01G0070200ZS	BnaA01G0064200ZS	novel.3642
BnaA01G0070700ZS	BnaA01G0064300ZS	novel.388
BnaA01G0070900ZS	BnaA01G0064700ZS	novel.396
BnaA01G0071200ZS	BnaA01G0064800ZS	novel.4053
BnaA01G0072200ZS	BnaA01G0064900ZS	novel.4587
BnaA01G0072400ZS	BnaA01G0065000ZS	novel.4618
BnaA01G0072900ZS	BnaA01G0065100ZS	novel.4701
BnaA01G0073300ZS	BnaA01G0065400ZS	novel.4744
BnaA01G0073600ZS	BnaA01G0065800ZS	novel.4748
BnaA01G0074700ZS	BnaA01G0066200ZS	novel.4780
BnaA01G0075800ZS	BnaA01G0066500ZS	novel.5018
BnaA01G0076000ZS	BnaA01G0068200ZS	novel.5299
BnaA01G0076300ZS	BnaA01G0069000ZS	novel.5316
BnaA01G0076500ZS	BnaA01G0069200ZS	novel.5591
BnaA01G0076700ZS	BnaA01G0069700ZS	novel.5640
BnaA01G0076900ZS	BnaA01G0069900ZS	novel.5835
BnaA01G0078100ZS	BnaA01G0070100ZS	novel.5845
BnaA01G0078900ZS	BnaA01G0070200ZS	novel.5955
BnaA01G0079000ZS	BnaA01G0071100ZS	novel.6060
BnaA01G0079300ZS	BnaA01G0071200ZS	novel.6389
BnaA01G0079600ZS	BnaA01G0072100ZS	novel.6544
BnaA01G0079700ZS	BnaA01G0072200ZS	novel.658
BnaA01G0080000ZS	BnaA01G0072900ZS	BnaA01G0007900ZS
BnaA01G0080800ZS	BnaA01G0073300ZS	BnaA01G0008200ZS
BnaA01G0081100ZS	BnaA01G0073600ZS	BnaA01G0033700ZS
BnaA01G0081500ZS	BnaA01G0074100ZS	BnaA01G0037100ZS
BnaA01G0081600ZS	BnaA01G0074700ZS	BnaA01G0048300ZS
BnaA01G0081800ZS	BnaA01G0074800ZS	BnaA01G0072900ZS
BnaA01G0082700ZS	BnaA01G0075800ZS	BnaA01G0090600ZS
BnaA01G0083000ZS	BnaA01G0076000ZS	BnaA01G0119600ZS
BnaA01G0083100ZS	BnaA01G0076500ZS	BnaA01G0120500ZS
BnaA01G0083200ZS	BnaA01G0076700ZS	BnaA01G0123100ZS
BnaA01G0083700ZS	BnaA01G0077000ZS	BnaA01G0137400ZS
BnaA01G0084200ZS	BnaA01G0077200ZS	BnaA01G0139800ZS
BnaA01G0084300ZS	BnaA01G0077800ZS	BnaA01G0196800ZS
BnaA01G0084900ZS	BnaA01G0078000ZS	BnaA01G0214600ZS
BnaA01G0085000ZS	BnaA01G0078100ZS	BnaA01G0287900ZS
BnaA01G0085700ZS	BnaA01G0079300ZS	BnaA01G0319600ZS
BnaA01G0086100ZS	BnaA01G0079600ZS	BnaA01G0326600ZS
BnaA01G0086300ZS	BnaA01G0079700ZS	BnaA01G0354800ZS
BnaA01G0086500ZS	BnaA01G0080400ZS	BnaA01G0368200ZS
BnaA01G0086800ZS	BnaA01G0080800ZS	BnaA01G0379500ZS
BnaA01G0087000ZS	BnaA01G0081000ZS	BnaA02G0071500ZS
BnaA01G0087300ZS	BnaA01G0081100ZS	BnaA02G0123800ZS
BnaA01G0087600ZS	BnaA01G0081900ZS	BnaA02G0125000ZS
BnaA01G0087800ZS	BnaA01G0082700ZS	BnaA02G0131100ZS
BnaA01G0088700ZS	BnaA01G0083000ZS	BnaA02G0136900ZS
BnaA01G0089400ZS	BnaA01G0083100ZS	BnaA02G0151500ZS
BnaA01G0089800ZS	BnaA01G0083700ZS	BnaA02G0284400ZS
BnaA01G0090000ZS	BnaA01G0084500ZS	BnaA02G0296100ZS
BnaA01G0090400ZS	BnaA01G0084900ZS	BnaA02G0409000ZS
BnaA01G0090600ZS	BnaA01G0085100ZS	BnaA03G0000400ZS
BnaA01G0090800ZS	BnaA01G0085700ZS	BnaA03G0004000ZS
BnaA01G0091500ZS	BnaA01G0086300ZS	BnaA03G0018900ZS
BnaA01G0091900ZS	BnaA01G0086500ZS	BnaA03G0024000ZS
BnaA01G0092100ZS	BnaA01G0087600ZS	BnaA03G0039900ZS
BnaA01G0092300ZS	BnaA01G0087700ZS	BnaA03G0046700ZS
BnaA01G0092500ZS	BnaA01G0088400ZS	BnaA03G0095100ZS
BnaA01G0093000ZS	BnaA01G0088700ZS	BnaA03G0147400ZS
BnaA01G0093100ZS	BnaA01G0089100ZS	BnaA03G0164100ZS
BnaA01G0093600ZS	BnaA01G0089400ZS	BnaA03G0198400ZS
BnaA01G0094200ZS	BnaA01G0089700ZS	BnaA03G0248800ZS
BnaA01G0094700ZS	BnaA01G0090400ZS	BnaA03G0277800ZS
BnaA01G0094900ZS	BnaA01G0090500ZS	BnaA03G0337800ZS
BnaA01G0095400ZS	BnaA01G0090600ZS	BnaA03G0377200ZS
BnaA01G0095600ZS	BnaA01G0090800ZS	BnaA03G0382500ZS
BnaA01G0095700ZS	BnaA01G0090900ZS	BnaA03G0384500ZS
BnaA01G0096100ZS	BnaA01G0091900ZS	BnaA03G0384700ZS
BnaA01G0096500ZS	BnaA01G0092100ZS	BnaA03G0430900ZS
BnaA01G0096600ZS	BnaA01G0093000ZS	BnaA03G0531700ZS
BnaA01G0096900ZS	BnaA01G0093600ZS	BnaA03G0590100ZS
BnaA01G0097100ZS	BnaA01G0093700ZS	BnaA04G0035200ZS
BnaA01G0097500ZS	BnaA01G0094100ZS	BnaA04G0066400ZS
BnaA01G0097600ZS	BnaA01G0094900ZS	BnaA04G0143400ZS
BnaA01G0098300ZS	BnaA01G0095700ZS	BnaA04G0181500ZS
BnaA01G0099600ZS	BnaA01G0096100ZS	BnaA04G0196800ZS
BnaA01G0099700ZS	BnaA01G0096500ZS	BnaA04G0222700ZS
BnaA01G0099900ZS	BnaA01G0096900ZS	BnaA04G0225000ZS
BnaA01G0100100ZS	BnaA01G0097100ZS	BnaA04G0226000ZS
BnaA01G0100300ZS	BnaA01G0097300ZS	BnaA04G0229700ZS
BnaA01G0100400ZS	BnaA01G0097500ZS	BnaA04G0236600ZS
BnaA01G0100500ZS	BnaA01G0098200ZS	BnaA05G0021100ZS
BnaA01G0100600ZS	BnaA01G0098300ZS	BnaA05G0056800ZS
BnaA01G0100800ZS	BnaA01G0098500ZS	BnaA05G0089100ZS
BnaA01G0100900ZS	BnaA01G0099100ZS	BnaA05G0137600ZS
BnaA01G0101300ZS	BnaA01G0099300ZS	BnaA05G0169800ZS
BnaA01G0102000ZS	BnaA01G0100100ZS	BnaA05G0184200ZS
BnaA01G0102900ZS	BnaA01G0100800ZS	BnaA05G0314900ZS
BnaA01G0103200ZS	BnaA01G0100900ZS	BnaA05G0362300ZS
BnaA01G0103400ZS	BnaA01G0101300ZS	BnaA05G0391400ZS
BnaA01G0103700ZS	BnaA01G0101400ZS	BnaA05G0414900ZS
BnaA01G0104500ZS	BnaA01G0101600ZS	BnaA06G0009600ZS
BnaA01G0105500ZS	BnaA01G0102700ZS	BnaA06G0081800ZS
BnaA01G0105800ZS	BnaA01G0102900ZS	BnaA06G0092100ZS
BnaA01G0105900ZS	BnaA01G0103400ZS	BnaA06G0093300ZS
BnaA01G0106200ZS	BnaA01G0103700ZS	BnaA06G0179000ZS
BnaA01G0106600ZS	BnaA01G0103800ZS	BnaA06G0192100ZS
BnaA01G0106700ZS	BnaA01G0104700ZS	BnaA06G0402600ZS
BnaA01G0107400ZS	BnaA01G0105600ZS	BnaA06G0417600ZS
BnaA01G0107900ZS	BnaA01G0105800ZS	BnaA06G0442100ZS
BnaA01G0108100ZS	BnaA01G0105900ZS	BnaA07G0001300ZS
BnaA01G0108300ZS	BnaA01G0106100ZS	BnaA07G0030200ZS
BnaA01G0108400ZS	BnaA01G0106200ZS	BnaA07G0090200ZS
BnaA01G0108900ZS	BnaA01G0106300ZS	BnaA07G0153100ZS
BnaA01G0109900ZS	BnaA01G0106600ZS	BnaA07G0239100ZS
BnaA01G0110400ZS	BnaA01G0106700ZS	BnaA07G0249200ZS
BnaA01G0110600ZS	BnaA01G0106900ZS	BnaA07G0267700ZS
BnaA01G0110900ZS	BnaA01G0107000ZS	BnaA07G0295500ZS
BnaA01G0111000ZS	BnaA01G0107400ZS	BnaA07G0313600ZS
BnaA01G0111500ZS	BnaA01G0107500ZS	BnaA07G0356200ZS
BnaA01G0111600ZS	BnaA01G0108900ZS	BnaA07G0381400ZS
BnaA01G0111700ZS	BnaA01G0109200ZS	BnaA08G0013600ZS
BnaA01G0111900ZS	BnaA01G0109400ZS	BnaA08G0081400ZS
BnaA01G0113800ZS	BnaA01G0110200ZS	BnaA08G0102300ZS
BnaA01G0114500ZS	BnaA01G0110300ZS	BnaA08G0225200ZS
BnaA01G0114800ZS	BnaA01G0110600ZS	BnaA08G0239600ZS
BnaA01G0115400ZS	BnaA01G0110900ZS	BnaA08G0243300ZS
BnaA01G0115700ZS	BnaA01G0111000ZS	BnaA08G0247000ZS
BnaA01G0115900ZS	BnaA01G0111500ZS	BnaA08G0249700ZS
BnaA01G0116700ZS	BnaA01G0111600ZS	BnaA08G0280200ZS
BnaA01G0116800ZS	BnaA01G0111700ZS	BnaA08G0295400ZS
BnaA01G0117100ZS	BnaA01G0111900ZS	BnaA08G0296700ZS
BnaA01G0119400ZS	BnaA01G0112200ZS	BnaA09G0006300ZS
BnaA01G0119500ZS	BnaA01G0112900ZS	BnaA09G0016700ZS
BnaA01G0119600ZS	BnaA01G0113900ZS	BnaA09G0017700ZS
BnaA01G0119700ZS	BnaA01G0114400ZS	BnaA09G0031300ZS
BnaA01G0120300ZS	BnaA01G0114500ZS	BnaA09G0070700ZS
BnaA01G0120400ZS	BnaA01G0114800ZS	BnaA09G0093800ZS
BnaA01G0120900ZS	BnaA01G0115700ZS	BnaA09G0104300ZS
BnaA01G0121100ZS	BnaA01G0115800ZS	BnaA09G0109400ZS
BnaA01G0121300ZS	BnaA01G0116700ZS	BnaA09G0120100ZS
BnaA01G0121800ZS	BnaA01G0116800ZS	BnaA09G0155200ZS
BnaA01G0122300ZS	BnaA01G0118700ZS	BnaA09G0155300ZS
BnaA01G0122400ZS	BnaA01G0119800ZS	BnaA09G0168500ZS
BnaA01G0123000ZS	BnaA01G0120300ZS	BnaA09G0230200ZS
BnaA01G0123100ZS	BnaA01G0120400ZS	BnaA09G0255400ZS
BnaA01G0123400ZS	BnaA01G0120500ZS	BnaA09G0265400ZS
BnaA01G0123800ZS	BnaA01G0121000ZS	BnaA09G0400800ZS
BnaA01G0124800ZS	BnaA01G0121100ZS	BnaA09G0421400ZS
BnaA01G0125000ZS	BnaA01G0121300ZS	BnaA09G0426500ZS
BnaA01G0125300ZS	BnaA01G0122100ZS	BnaA09G0440900ZS
BnaA01G0125700ZS	BnaA01G0122400ZS	BnaA09G0448300ZS
BnaA01G0125900ZS	BnaA01G0122900ZS	BnaA09G0577800ZS
BnaA01G0126400ZS	BnaA01G0123100ZS	BnaA09G0597100ZS
BnaA01G0126500ZS	BnaA01G0123200ZS	BnaA09G0666000ZS
BnaA01G0126700ZS	BnaA01G0123500ZS	BnaA10G0037600ZS
BnaA01G0127300ZS	BnaA01G0123800ZS	BnaA10G0045800ZS
BnaA01G0127400ZS	BnaA01G0124800ZS	BnaA10G0144800ZS
BnaA01G0127700ZS	BnaA01G0125000ZS	BnaA10G0144900ZS
BnaA01G0127800ZS	BnaA01G0125500ZS	BnaA10G0227800ZS
BnaA01G0128300ZS	BnaA01G0125700ZS	BnaA10G0255500ZS
BnaA01G0128400ZS	BnaA01G0126300ZS	BnaA10G0257200ZS
BnaA01G0128800ZS	BnaA01G0126500ZS	BnaA10G0269800ZS
BnaA01G0129500ZS	BnaA01G0126700ZS	BnaC01G0001700ZS
BnaA01G0130500ZS	BnaA01G0127200ZS	BnaC01G0030600ZS
BnaA01G0131400ZS	BnaA01G0127600ZS	BnaC01G0038700ZS
BnaA01G0131600ZS	BnaA01G0127700ZS	BnaC01G0055300ZS
BnaA01G0131800ZS	BnaA01G0127800ZS	BnaC01G0109100ZS
BnaA01G0132300ZS	BnaA01G0127900ZS	BnaC01G0110600ZS
BnaA01G0133800ZS	BnaA01G0128300ZS	BnaC01G0158800ZS
BnaA01G0133900ZS	BnaA01G0128700ZS	BnaC01G0179700ZS
BnaA01G0134200ZS	BnaA01G0128800ZS	BnaC01G0181100ZS
BnaA01G0134600ZS	BnaA01G0129000ZS	BnaC01G0194300ZS
BnaA01G0134700ZS	BnaA01G0129300ZS	BnaC01G0364900ZS
BnaA01G0134800ZS	BnaA01G0129500ZS	BnaC01G0404300ZS
BnaA01G0135100ZS	BnaA01G0129700ZS	BnaC01G0408800ZS
BnaA01G0135200ZS	BnaA01G0130500ZS	BnaC01G0413900ZS
BnaA01G0135800ZS	BnaA01G0131000ZS	BnaC01G0487300ZS
BnaA01G0137000ZS	BnaA01G0131400ZS	BnaC01G0489200ZS
BnaA01G0137100ZS	BnaA01G0131600ZS	BnaC01G0500700ZS
BnaA01G0137300ZS	BnaA01G0131800ZS	BnaC02G0093200ZS
BnaA01G0137400ZS	BnaA01G0131900ZS	BnaC02G0186700ZS
BnaA01G0138200ZS	BnaA01G0132400ZS	BnaC02G0197400ZS
BnaA01G0138500ZS	BnaA01G0134400ZS	BnaC02G0270100ZS
BnaA01G0138700ZS	BnaA01G0134600ZS	BnaC02G0340100ZS
BnaA01G0138900ZS	BnaA01G0134800ZS	BnaC02G0416000ZS
BnaA01G0139900ZS	BnaA01G0135100ZS	BnaC02G0474800ZS
BnaA01G0140400ZS	BnaA01G0135300ZS	BnaC02G0476500ZS
BnaA01G0140500ZS	BnaA01G0135800ZS	BnaC02G0487300ZS
BnaA01G0140800ZS	BnaA01G0136900ZS	BnaC02G0508100ZS
BnaA01G0141100ZS	BnaA01G0137300ZS	BnaC02G0544500ZS
BnaA01G0142000ZS	BnaA01G0137400ZS	BnaC02G0545600ZS
BnaA01G0142100ZS	BnaA01G0138000ZS	BnaC03G0037900ZS
BnaA01G0142400ZS	BnaA01G0138200ZS	BnaC03G0197500ZS
BnaA01G0143200ZS	BnaA01G0138500ZS	BnaC03G0197700ZS
BnaA01G0143300ZS	BnaA01G0138700ZS	BnaC03G0213800ZS
BnaA01G0143400ZS	BnaA01G0139200ZS	BnaC03G0221600ZS
BnaA01G0144000ZS	BnaA01G0139300ZS	BnaC03G0240700ZS
BnaA01G0144100ZS	BnaA01G0139800ZS	BnaC03G0240800ZS
BnaA01G0144500ZS	BnaA01G0139900ZS	BnaC03G0285900ZS
BnaA01G0145000ZS	BnaA01G0140100ZS	BnaC03G0336800ZS
BnaA01G0145100ZS	BnaA01G0140400ZS	BnaC03G0357100ZS
BnaA01G0145200ZS	BnaA01G0140500ZS	BnaC03G0464600ZS
BnaA01G0145600ZS	BnaA01G0141100ZS	BnaC03G0473300ZS
BnaA01G0145900ZS	BnaA01G0142100ZS	BnaC03G0514500ZS
BnaA01G0146100ZS	BnaA01G0142400ZS	BnaC03G0526500ZS
BnaA01G0146400ZS	BnaA01G0142900ZS	BnaC03G0541500ZS
BnaA01G0146900ZS	BnaA01G0143000ZS	BnaC03G0589600ZS
BnaA01G0147000ZS	BnaA01G0143200ZS	BnaC03G0617400ZS
BnaA01G0149000ZS	BnaA01G0143500ZS	BnaC03G0630200ZS
BnaA01G0149100ZS	BnaA01G0143600ZS	BnaC03G0694900ZS
BnaA01G0149800ZS	BnaA01G0143800ZS	BnaC03G0699200ZS
BnaA01G0149900ZS	BnaA01G0144000ZS	BnaC03G0756800ZS
BnaA01G0150700ZS	BnaA01G0144500ZS	BnaC03G0810300ZS
BnaA01G0151300ZS	BnaA01G0144900ZS	BnaC04G0028400ZS
BnaA01G0151500ZS	BnaA01G0145800ZS	BnaC04G0045100ZS
BnaA01G0151600ZS	BnaA01G0145900ZS	BnaC04G0126600ZS
BnaA01G0152100ZS	BnaA01G0146100ZS	BnaC04G0132100ZS
BnaA01G0152400ZS	BnaA01G0146200ZS	BnaC04G0188200ZS
BnaA01G0153300ZS	BnaA01G0146400ZS	BnaC04G0265800ZS
BnaA01G0153400ZS	BnaA01G0146900ZS	BnaC04G0302800ZS
BnaA01G0153500ZS	BnaA01G0147000ZS	BnaC04G0417100ZS
BnaA01G0153700ZS	BnaA01G0147500ZS	BnaC04G0433800ZS
BnaA01G0154400ZS	BnaA01G0148000ZS	BnaC04G0440300ZS
BnaA01G0154600ZS	BnaA01G0149000ZS	BnaC04G0495500ZS
BnaA01G0154700ZS	BnaA01G0149900ZS	BnaC04G0540800ZS
BnaA01G0155200ZS	BnaA01G0150200ZS	BnaC04G0544100ZS
BnaA01G0156300ZS	BnaA01G0151400ZS	BnaC04G0552000ZS
BnaA01G0157600ZS	BnaA01G0151500ZS	BnaC04G0578600ZS
BnaA01G0157800ZS	BnaA01G0152100ZS	BnaC04G0585400ZS
BnaA01G0158700ZS	BnaA01G0152200ZS	BnaC04G0598900ZS
BnaA01G0159200ZS	BnaA01G0153200ZS	BnaC04G0611700ZS
BnaA01G0159500ZS	BnaA01G0153400ZS	BnaC05G0019400ZS
BnaA01G0159600ZS	BnaA01G0154400ZS	BnaC05G0101100ZS
BnaA01G0161300ZS	BnaA01G0154600ZS	BnaC05G0114500ZS
BnaA01G0161400ZS	BnaA01G0154700ZS	BnaC05G0196100ZS
BnaA01G0161600ZS	BnaA01G0155100ZS	BnaC05G0210800ZS
BnaA01G0161700ZS	BnaA01G0155200ZS	BnaC05G0222300ZS
BnaA01G0162000ZS	BnaA01G0155800ZS	BnaC05G0224400ZS
BnaA01G0162200ZS	BnaA01G0156000ZS	BnaC05G0253400ZS
BnaA01G0162400ZS	BnaA01G0156100ZS	BnaC05G0272200ZS
BnaA01G0163100ZS	BnaA01G0156200ZS	BnaC05G0304400ZS
BnaA01G0163200ZS	BnaA01G0156300ZS	BnaC05G0336400ZS
BnaA01G0163800ZS	BnaA01G0156600ZS	BnaC05G0437900ZS
BnaA01G0164100ZS	BnaA01G0157200ZS	BnaC06G0129700ZS
BnaA01G0164300ZS	BnaA01G0157600ZS	BnaC06G0152000ZS
BnaA01G0165100ZS	BnaA01G0158700ZS	BnaC06G0157700ZS
BnaA01G0165300ZS	BnaA01G0159200ZS	BnaC06G0181900ZS
BnaA01G0165800ZS	BnaA01G0159500ZS	BnaC06G0262700ZS
BnaA01G0166000ZS	BnaA01G0159600ZS	BnaC06G0318100ZS
BnaA01G0166100ZS	BnaA01G0159800ZS	BnaC06G0341300ZS
BnaA01G0166500ZS	BnaA01G0160300ZS	BnaC06G0378800ZS
BnaA01G0166600ZS	BnaA01G0161000ZS	BnaC06G0386100ZS
BnaA01G0166900ZS	BnaA01G0161100ZS	BnaC06G0391300ZS
BnaA01G0167100ZS	BnaA01G0161300ZS	BnaC06G0417300ZS
BnaA01G0167300ZS	BnaA01G0161400ZS	BnaC07G0005900ZS
BnaA01G0167400ZS	BnaA01G0161600ZS	BnaC07G0055500ZS
BnaA01G0167800ZS	BnaA01G0161700ZS	BnaC07G0115000ZS
BnaA01G0168200ZS	BnaA01G0162000ZS	BnaC07G0139400ZS
BnaA01G0168500ZS	BnaA01G0162200ZS	BnaC07G0143100ZS
BnaA01G0170400ZS	BnaA01G0162400ZS	BnaC07G0206400ZS
BnaA01G0171100ZS	BnaA01G0163300ZS	BnaC07G0268600ZS
BnaA01G0171400ZS	BnaA01G0163700ZS	BnaC07G0294700ZS
BnaA01G0171500ZS	BnaA01G0163800ZS	BnaC07G0311300ZS
BnaA01G0172300ZS	BnaA01G0163900ZS	BnaC07G0312500ZS
BnaA01G0172700ZS	BnaA01G0164300ZS	BnaC07G0334900ZS
BnaA01G0173500ZS	BnaA01G0165100ZS	BnaC07G0355000ZS
BnaA01G0174000ZS	BnaA01G0165300ZS	BnaC07G0368900ZS
BnaA01G0174100ZS	BnaA01G0165500ZS	BnaC07G0377500ZS
BnaA01G0174700ZS	BnaA01G0165800ZS	BnaC07G0391900ZS
BnaA01G0175200ZS	BnaA01G0166000ZS	BnaC07G0396300ZS
BnaA01G0175500ZS	BnaA01G0166100ZS	BnaC07G0420900ZS
BnaA01G0175600ZS	BnaA01G0166500ZS	BnaC07G0433900ZS
BnaA01G0175700ZS	BnaA01G0166600ZS	BnaC07G0441300ZS
BnaA01G0175900ZS	BnaA01G0166800ZS	BnaC07G0472600ZS
BnaA01G0176000ZS	BnaA01G0166900ZS	BnaC07G0472800ZS
BnaA01G0176100ZS	BnaA01G0167300ZS	BnaC07G0486500ZS
BnaA01G0177300ZS	BnaA01G0167700ZS	BnaC07G0488900ZS
BnaA01G0177600ZS	BnaA01G0167900ZS	BnaC07G0509400ZS
BnaA01G0178700ZS	BnaA01G0168100ZS	BnaC07G0527100ZS
BnaA01G0178900ZS	BnaA01G0168200ZS	BnaC07G0547000ZS
BnaA01G0179800ZS	BnaA01G0168500ZS	BnaC08G0191900ZS
BnaA01G0180200ZS	BnaA01G0169300ZS	BnaC08G0214400ZS
BnaA01G0180700ZS	BnaA01G0169400ZS	BnaC08G0222500ZS
BnaA01G0181400ZS	BnaA01G0169800ZS	BnaC08G0352700ZS
BnaA01G0181600ZS	BnaA01G0170100ZS	BnaC08G0386000ZS
BnaA01G0182400ZS	BnaA01G0170400ZS	BnaC08G0387600ZS
BnaA01G0182500ZS	BnaA01G0171100ZS	BnaC08G0440100ZS
BnaA01G0182700ZS	BnaA01G0171300ZS	BnaC08G0446500ZS
BnaA01G0183300ZS	BnaA01G0171400ZS	BnaC09G0019300ZS
BnaA01G0183400ZS	BnaA01G0171500ZS	BnaC09G0020900ZS
BnaA01G0183500ZS	BnaA01G0172700ZS	BnaC09G0023700ZS
BnaA01G0183700ZS	BnaA01G0172900ZS	BnaC09G0026400ZS
BnaA01G0183800ZS	BnaA01G0173500ZS	BnaC09G0049700ZS
BnaA01G0183900ZS	BnaA01G0173700ZS	BnaC09G0060400ZS
BnaA01G0184000ZS	BnaA01G0173900ZS	BnaC09G0106200ZS
BnaA01G0185700ZS	BnaA01G0174000ZS	BnaC09G0149400ZS
BnaA01G0185800ZS	BnaA01G0174100ZS	BnaC09G0220200ZS
BnaA01G0185900ZS	BnaA01G0174700ZS	BnaC09G0299400ZS
BnaA01G0187100ZS	BnaA01G0175600ZS	BnaC09G0312400ZS
BnaA01G0187700ZS	BnaA01G0175700ZS	BnaC09G0423300ZS
BnaA01G0188100ZS	BnaA01G0175900ZS	BnaC09G0524000ZS
BnaA01G0188200ZS	BnaA01G0176000ZS	BnaC09G0533200ZS
BnaA01G0188500ZS	BnaA01G0176100ZS	BnaC09G0535000ZS
BnaA01G0188600ZS	BnaA01G0176600ZS	BnaC09G0569400ZS
BnaA01G0188700ZS	BnaA01G0179100ZS	BnaC09G0583300ZS
BnaA01G0189300ZS	BnaA01G0180200ZS	Bnascaffold0415G0000300ZS
BnaA01G0190200ZS	BnaA01G0180800ZS	novel.1836
BnaA01G0190400ZS	BnaA01G0181400ZS	novel.1977
BnaA01G0190500ZS	BnaA01G0182700ZS	novel.2271
BnaA01G0190600ZS	BnaA01G0183000ZS	novel.2286
BnaA01G0190700ZS	BnaA01G0183300ZS	novel.380
BnaA01G0191000ZS	BnaA01G0183400ZS	novel.699
BnaA01G0191700ZS	BnaA01G0183500ZS	BnaA01G0034400ZS
BnaA01G0191800ZS	BnaA01G0183700ZS	BnaA01G0121800ZS
BnaA01G0192300ZS	BnaA01G0184000ZS	BnaA01G0127300ZS
BnaA01G0192600ZS	BnaA01G0185600ZS	BnaA01G0279000ZS
BnaA01G0192700ZS	BnaA01G0185700ZS	BnaA01G0306400ZS
BnaA01G0192800ZS	BnaA01G0185800ZS	BnaA01G0339700ZS
BnaA01G0193000ZS	BnaA01G0185900ZS	BnaA01G0424700ZS
BnaA01G0193500ZS	BnaA01G0186600ZS	BnaA02G0138300ZS
BnaA01G0195100ZS	BnaA01G0187100ZS	BnaA02G0147900ZS
BnaA01G0195500ZS	BnaA01G0187300ZS	BnaA02G0204200ZS
BnaA01G0196200ZS	BnaA01G0187700ZS	BnaA02G0246100ZS
BnaA01G0196700ZS	BnaA01G0188100ZS	BnaA02G0353800ZS
BnaA01G0196800ZS	BnaA01G0188200ZS	BnaA03G0002900ZS
BnaA01G0197800ZS	BnaA01G0188500ZS	BnaA03G0037800ZS
BnaA01G0197900ZS	BnaA01G0188600ZS	BnaA03G0097600ZS
BnaA01G0198600ZS	BnaA01G0188700ZS	BnaA03G0115300ZS
BnaA01G0199000ZS	BnaA01G0189500ZS	BnaA03G0130000ZS
BnaA01G0200200ZS	BnaA01G0189600ZS	BnaA03G0184700ZS
BnaA01G0200500ZS	BnaA01G0190200ZS	BnaA03G0406700ZS
BnaA01G0201300ZS	BnaA01G0190400ZS	BnaA03G0469300ZS
BnaA01G0202000ZS	BnaA01G0190600ZS	BnaA03G0472100ZS
BnaA01G0202700ZS	BnaA01G0190700ZS	BnaA04G0059200ZS
BnaA01G0203500ZS	BnaA01G0191000ZS	BnaA04G0094600ZS
BnaA01G0203600ZS	BnaA01G0191700ZS	BnaA04G0132900ZS
BnaA01G0204700ZS	BnaA01G0191800ZS	BnaA04G0139700ZS
BnaA01G0205300ZS	BnaA01G0192300ZS	BnaA04G0189800ZS
BnaA01G0205800ZS	BnaA01G0192600ZS	BnaA04G0219000ZS
BnaA01G0206200ZS	BnaA01G0192800ZS	BnaA04G0223600ZS
BnaA01G0207200ZS	BnaA01G0193000ZS	BnaA04G0244600ZS
BnaA01G0209000ZS	BnaA01G0193500ZS	BnaA04G0257700ZS
BnaA01G0209200ZS	BnaA01G0193600ZS	BnaA04G0264500ZS
BnaA01G0209500ZS	BnaA01G0194400ZS	BnaA04G0264600ZS
BnaA01G0210400ZS	BnaA01G0195500ZS	BnaA05G0012500ZS
BnaA01G0210500ZS	BnaA01G0195800ZS	BnaA05G0037100ZS
BnaA01G0211400ZS	BnaA01G0196200ZS	BnaA05G0043900ZS
BnaA01G0213900ZS	BnaA01G0196800ZS	BnaA05G0074200ZS
BnaA01G0214600ZS	BnaA01G0197900ZS	BnaA05G0082700ZS
BnaA01G0214800ZS	BnaA01G0198600ZS	BnaA05G0132100ZS
BnaA01G0215200ZS	BnaA01G0200000ZS	BnaA05G0147700ZS
BnaA01G0215300ZS	BnaA01G0200100ZS	BnaA06G0016800ZS
BnaA01G0215400ZS	BnaA01G0200200ZS	BnaA06G0135300ZS
BnaA01G0215500ZS	BnaA01G0202100ZS	BnaA06G0152600ZS
BnaA01G0216100ZS	BnaA01G0202700ZS	BnaA06G0152700ZS
BnaA01G0216200ZS	BnaA01G0203600ZS	BnaA06G0190700ZS
BnaA01G0216400ZS	BnaA01G0204300ZS	BnaA06G0292000ZS
BnaA01G0216500ZS	BnaA01G0204600ZS	BnaA06G0372600ZS
BnaA01G0217000ZS	BnaA01G0204700ZS	BnaA06G0396700ZS
BnaA01G0217500ZS	BnaA01G0205200ZS	BnaA06G0412300ZS
BnaA01G0217600ZS	BnaA01G0206200ZS	BnaA06G0417300ZS
BnaA01G0218000ZS	BnaA01G0206600ZS	BnaA07G0002200ZS
BnaA01G0219200ZS	BnaA01G0208200ZS	BnaA07G0032700ZS
BnaA01G0219400ZS	BnaA01G0209400ZS	BnaA07G0059800ZS
BnaA01G0219600ZS	BnaA01G0209500ZS	BnaA07G0069900ZS
BnaA01G0219900ZS	BnaA01G0210300ZS	BnaA07G0073800ZS
BnaA01G0221300ZS	BnaA01G0210400ZS	BnaA07G0165100ZS
BnaA01G0221400ZS	BnaA01G0210500ZS	BnaA07G0292200ZS
BnaA01G0222200ZS	BnaA01G0214600ZS	BnaA07G0313400ZS
BnaA01G0222300ZS	BnaA01G0214800ZS	BnaA08G0082300ZS
BnaA01G0222700ZS	BnaA01G0215300ZS	BnaA08G0120700ZS
BnaA01G0222800ZS	BnaA01G0215400ZS	BnaA08G0180100ZS
BnaA01G0222900ZS	BnaA01G0215500ZS	BnaA08G0219800ZS
BnaA01G0223300ZS	BnaA01G0215600ZS	BnaA08G0251500ZS
BnaA01G0223400ZS	BnaA01G0216100ZS	BnaA08G0275300ZS
BnaA01G0223800ZS	BnaA01G0216400ZS	BnaA08G0317300ZS
BnaA01G0223900ZS	BnaA01G0217000ZS	BnaA08G0318000ZS
BnaA01G0224000ZS	BnaA01G0217600ZS	BnaA09G0002500ZS
BnaA01G0226000ZS	BnaA01G0218100ZS	BnaA09G0041700ZS
BnaA01G0226200ZS	BnaA01G0218400ZS	BnaA09G0045000ZS
BnaA01G0226300ZS	BnaA01G0218900ZS	BnaA09G0069900ZS
BnaA01G0226700ZS	BnaA01G0219100ZS	BnaA09G0082600ZS
BnaA01G0227200ZS	BnaA01G0219200ZS	BnaA09G0151400ZS
BnaA01G0228900ZS	BnaA01G0219500ZS	BnaA09G0175100ZS
BnaA01G0229000ZS	BnaA01G0219800ZS	BnaA09G0187400ZS
BnaA01G0229800ZS	BnaA01G0219900ZS	BnaA09G0229000ZS
BnaA01G0230700ZS	BnaA01G0220100ZS	BnaA09G0235900ZS
BnaA01G0231200ZS	BnaA01G0220400ZS	BnaA09G0249100ZS
BnaA01G0231600ZS	BnaA01G0220700ZS	BnaA09G0535000ZS
BnaA01G0231800ZS	BnaA01G0221300ZS	BnaA09G0619100ZS
BnaA01G0232700ZS	BnaA01G0221600ZS	BnaA09G0662300ZS
BnaA01G0233200ZS	BnaA01G0222200ZS	BnaA09G0668600ZS
BnaA01G0233300ZS	BnaA01G0222500ZS	BnaA09G0684300ZS
BnaA01G0234300ZS	BnaA01G0222700ZS	BnaA09G0689200ZS
BnaA01G0234400ZS	BnaA01G0222800ZS	BnaA10G0042300ZS
BnaA01G0236600ZS	BnaA01G0223400ZS	BnaA10G0067700ZS
BnaA01G0236700ZS	BnaA01G0224000ZS	BnaA10G0068400ZS
BnaA01G0250300ZS	BnaA01G0225700ZS	BnaA10G0103400ZS
BnaA01G0251200ZS	BnaA01G0226200ZS	BnaA10G0196600ZS
BnaA01G0252100ZS	BnaA01G0226300ZS	BnaA10G0241300ZS
BnaA01G0255800ZS	BnaA01G0226700ZS	BnaC01G0080000ZS
BnaA01G0256300ZS	BnaA01G0227000ZS	BnaC01G0158400ZS
BnaA01G0256800ZS	BnaA01G0227200ZS	BnaC01G0179000ZS
BnaA01G0257800ZS	BnaA01G0228900ZS	BnaC01G0184300ZS
BnaA01G0257900ZS	BnaA01G0229000ZS	BnaC01G0439300ZS
BnaA01G0258300ZS	BnaA01G0229800ZS	BnaC02G0026600ZS
BnaA01G0258500ZS	BnaA01G0230200ZS	BnaC02G0054500ZS
BnaA01G0259300ZS	BnaA01G0230700ZS	BnaC02G0077700ZS
BnaA01G0262700ZS	BnaA01G0231800ZS	BnaC02G0078600ZS
BnaA01G0263200ZS	BnaA01G0232200ZS	BnaC02G0099900ZS
BnaA01G0263500ZS	BnaA01G0232700ZS	BnaC02G0100700ZS
BnaA01G0263600ZS	BnaA01G0233200ZS	BnaC02G0189800ZS
BnaA01G0263900ZS	BnaA01G0233700ZS	BnaC02G0256800ZS
BnaA01G0264200ZS	BnaA01G0233800ZS	BnaC02G0298800ZS
BnaA01G0265500ZS	BnaA01G0234400ZS	BnaC02G0378400ZS
BnaA01G0265600ZS	BnaA01G0235700ZS	BnaC02G0505800ZS
BnaA01G0265800ZS	BnaA01G0236600ZS	BnaC02G0528200ZS
BnaA01G0266400ZS	BnaA01G0236700ZS	BnaC03G0054600ZS
BnaA01G0266800ZS	BnaA01G0248200ZS	BnaC03G0084500ZS
BnaA01G0267600ZS	BnaA01G0251100ZS	BnaC03G0099900ZS
BnaA01G0268000ZS	BnaA01G0251200ZS	BnaC03G0192200ZS
BnaA01G0269400ZS	BnaA01G0252100ZS	BnaC03G0243900ZS
BnaA01G0269500ZS	BnaA01G0256300ZS	BnaC03G0262300ZS
BnaA01G0270000ZS	BnaA01G0257800ZS	BnaC03G0284800ZS
BnaA01G0270100ZS	BnaA01G0258500ZS	BnaC03G0426100ZS
BnaA01G0270700ZS	BnaA01G0258800ZS	BnaC03G0457600ZS
BnaA01G0271000ZS	BnaA01G0259100ZS	BnaC03G0733900ZS
BnaA01G0271100ZS	BnaA01G0259300ZS	BnaC04G0038700ZS
BnaA01G0271200ZS	BnaA01G0262500ZS	BnaC04G0047100ZS
BnaA01G0271300ZS	BnaA01G0263200ZS	BnaC04G0057500ZS
BnaA01G0272600ZS	BnaA01G0263300ZS	BnaC04G0094600ZS
BnaA01G0273200ZS	BnaA01G0263500ZS	BnaC04G0129700ZS
BnaA01G0274000ZS	BnaA01G0263600ZS	BnaC04G0256600ZS
BnaA01G0274700ZS	BnaA01G0263900ZS	BnaC04G0403600ZS
BnaA01G0275300ZS	BnaA01G0264100ZS	BnaC04G0580500ZS
BnaA01G0275500ZS	BnaA01G0264200ZS	BnaC05G0007100ZS
BnaA01G0275600ZS	BnaA01G0265200ZS	BnaC05G0012500ZS
BnaA01G0277800ZS	BnaA01G0265500ZS	BnaC05G0016900ZS
BnaA01G0279000ZS	BnaA01G0265800ZS	BnaC05G0064400ZS
BnaA01G0279800ZS	BnaA01G0266400ZS	BnaC05G0103700ZS
BnaA01G0280100ZS	BnaA01G0266800ZS	BnaC05G0116100ZS
BnaA01G0281100ZS	BnaA01G0267100ZS	BnaC05G0163200ZS
BnaA01G0282500ZS	BnaA01G0268000ZS	BnaC05G0186000ZS
BnaA01G0283200ZS	BnaA01G0268400ZS	BnaC05G0239000ZS
BnaA01G0284100ZS	BnaA01G0269400ZS	BnaC05G0336300ZS
BnaA01G0285100ZS	BnaA01G0269500ZS	BnaC05G0367500ZS
BnaA01G0286200ZS	BnaA01G0270400ZS	BnaC05G0397700ZS
BnaA01G0287900ZS	BnaA01G0270700ZS	BnaC05G0440300ZS
BnaA01G0288200ZS	BnaA01G0271100ZS	BnaC05G0561000ZS
BnaA01G0288300ZS	BnaA01G0271200ZS	BnaC06G0008800ZS
BnaA01G0288900ZS	BnaA01G0271300ZS	BnaC06G0223200ZS
BnaA01G0289100ZS	BnaA01G0272200ZS	BnaC06G0393100ZS
BnaA01G0289200ZS	BnaA01G0274000ZS	BnaC06G0421200ZS
BnaA01G0289500ZS	BnaA01G0274700ZS	BnaC07G0137000ZS
BnaA01G0289700ZS	BnaA01G0275100ZS	BnaC07G0187400ZS
BnaA01G0290300ZS	BnaA01G0275500ZS	BnaC07G0224700ZS
BnaA01G0290400ZS	BnaA01G0276600ZS	BnaC07G0290500ZS
BnaA01G0290600ZS	BnaA01G0279800ZS	BnaC07G0370300ZS
BnaA01G0290700ZS	BnaA01G0280100ZS	BnaC07G0417500ZS
BnaA01G0291100ZS	BnaA01G0280200ZS	BnaC07G0445600ZS
BnaA01G0291200ZS	BnaA01G0281100ZS	BnaC07G0449500ZS
BnaA01G0291600ZS	BnaA01G0281500ZS	BnaC07G0469200ZS
BnaA01G0291800ZS	BnaA01G0281700ZS	BnaC07G0476100ZS
BnaA01G0293000ZS	BnaA01G0281800ZS	BnaC07G0476700ZS
BnaA01G0293300ZS	BnaA01G0282400ZS	BnaC07G0477600ZS
BnaA01G0294000ZS	BnaA01G0282500ZS	BnaC07G0528300ZS
BnaA01G0294300ZS	BnaA01G0283200ZS	BnaC07G0545100ZS
BnaA01G0294600ZS	BnaA01G0284000ZS	BnaC08G0007500ZS
BnaA01G0295400ZS	BnaA01G0284100ZS	BnaC08G0116200ZS
BnaA01G0296400ZS	BnaA01G0285400ZS	BnaC08G0262600ZS
BnaA01G0297000ZS	BnaA01G0286200ZS	BnaC08G0263500ZS
BnaA01G0297200ZS	BnaA01G0287200ZS	BnaC08G0266800ZS
BnaA01G0298100ZS	BnaA01G0287900ZS	BnaC08G0267000ZS
BnaA01G0298200ZS	BnaA01G0288200ZS	BnaC08G0330900ZS
BnaA01G0298400ZS	BnaA01G0288800ZS	BnaC08G0487700ZS
BnaA01G0298600ZS	BnaA01G0289100ZS	BnaC09G0030600ZS
BnaA01G0298800ZS	BnaA01G0289200ZS	BnaC09G0047200ZS
BnaA01G0299100ZS	BnaA01G0289500ZS	BnaC09G0104000ZS
BnaA01G0299300ZS	BnaA01G0289600ZS	BnaC09G0164500ZS
BnaA01G0300500ZS	BnaA01G0289700ZS	BnaC09G0215200ZS
BnaA01G0301300ZS	BnaA01G0289900ZS	BnaC09G0277100ZS
BnaA01G0302300ZS	BnaA01G0290400ZS	BnaC09G0283700ZS
BnaA01G0302800ZS	BnaA01G0290700ZS	BnaC09G0362400ZS
BnaA01G0302900ZS	BnaA01G0290800ZS	BnaC09G0487600ZS
BnaA01G0303300ZS	BnaA01G0291100ZS	BnaC09G0492500ZS
BnaA01G0303800ZS	BnaA01G0291200ZS	BnaC09G0570900ZS
BnaA01G0304000ZS	BnaA01G0291600ZS	novel.1029
BnaA01G0304500ZS	BnaA01G0291900ZS	novel.1761
BnaA01G0305000ZS	BnaA01G0292000ZS	novel.2505
BnaA01G0305300ZS	BnaA01G0293000ZS	novel.2509
BnaA01G0305500ZS	BnaA01G0295700ZS	novel.3717
BnaA01G0305900ZS	BnaA01G0296400ZS	novel.3740
BnaA01G0306300ZS	BnaA01G0297000ZS	novel.754
BnaA01G0306400ZS	BnaA01G0297100ZS	BnaA01G0077000ZS
BnaA01G0306600ZS	BnaA01G0297200ZS	BnaA01G0087200ZS
BnaA01G0307400ZS	BnaA01G0298100ZS	BnaA01G0110400ZS
BnaA01G0307800ZS	BnaA01G0298300ZS	BnaA01G0116500ZS
BnaA01G0308000ZS	BnaA01G0298400ZS	BnaA01G0137300ZS
BnaA01G0308100ZS	BnaA01G0298600ZS	BnaA01G0158300ZS
BnaA01G0308200ZS	BnaA01G0299300ZS	BnaA01G0300800ZS
BnaA01G0308300ZS	BnaA01G0299700ZS	BnaA01G0338900ZS
BnaA01G0308400ZS	BnaA01G0301200ZS	BnaA01G0349100ZS
BnaA01G0309400ZS	BnaA01G0301300ZS	BnaA01G0367200ZS
BnaA01G0310100ZS	BnaA01G0302300ZS	BnaA01G0424300ZS
BnaA01G0311900ZS	BnaA01G0302600ZS	BnaA01G0428400ZS
BnaA01G0312500ZS	BnaA01G0302800ZS	BnaA02G0133900ZS
BnaA01G0313500ZS	BnaA01G0302900ZS	BnaA02G0134000ZS
BnaA01G0314600ZS	BnaA01G0303300ZS	BnaA03G0001200ZS
BnaA01G0315100ZS	BnaA01G0303800ZS	BnaA03G0002200ZS
BnaA01G0316100ZS	BnaA01G0304000ZS	BnaA03G0269300ZS
BnaA01G0316500ZS	BnaA01G0304500ZS	BnaA03G0281900ZS
BnaA01G0316600ZS	BnaA01G0305500ZS	BnaA03G0289200ZS
BnaA01G0317200ZS	BnaA01G0305700ZS	BnaA03G0376800ZS
BnaA01G0317300ZS	BnaA01G0305900ZS	BnaA03G0389700ZS
BnaA01G0317500ZS	BnaA01G0306300ZS	BnaA03G0522300ZS
BnaA01G0317800ZS	BnaA01G0306600ZS	BnaA03G0522400ZS
BnaA01G0318000ZS	BnaA01G0308000ZS	BnaA03G0522800ZS
BnaA01G0318600ZS	BnaA01G0308300ZS	BnaA03G0523400ZS
BnaA01G0319500ZS	BnaA01G0308400ZS	BnaA04G0077900ZS
BnaA01G0319600ZS	BnaA01G0308600ZS	BnaA04G0080600ZS
BnaA01G0319900ZS	BnaA01G0308800ZS	BnaA04G0114800ZS
BnaA01G0320000ZS	BnaA01G0309400ZS	BnaA04G0210200ZS
BnaA01G0320100ZS	BnaA01G0311900ZS	BnaA04G0215000ZS
BnaA01G0320300ZS	BnaA01G0312800ZS	BnaA04G0225400ZS
BnaA01G0320800ZS	BnaA01G0314400ZS	BnaA04G0229100ZS
BnaA01G0322600ZS	BnaA01G0314500ZS	BnaA04G0241000ZS
BnaA01G0322800ZS	BnaA01G0314600ZS	BnaA05G0034900ZS
BnaA01G0322900ZS	BnaA01G0315100ZS	BnaA05G0040600ZS
BnaA01G0323900ZS	BnaA01G0316100ZS	BnaA05G0056500ZS
BnaA01G0324800ZS	BnaA01G0316500ZS	BnaA05G0108500ZS
BnaA01G0324900ZS	BnaA01G0317800ZS	BnaA05G0442400ZS
BnaA01G0325300ZS	BnaA01G0317900ZS	BnaA05G0444400ZS
BnaA01G0325400ZS	BnaA01G0318100ZS	BnaA05G0451000ZS
BnaA01G0326500ZS	BnaA01G0318200ZS	BnaA06G0105700ZS
BnaA01G0326600ZS	BnaA01G0318600ZS	BnaA06G0105800ZS
BnaA01G0326800ZS	BnaA01G0319500ZS	BnaA06G0240400ZS
BnaA01G0327300ZS	BnaA01G0319900ZS	BnaA06G0279600ZS
BnaA01G0327500ZS	BnaA01G0320100ZS	BnaA06G0342100ZS
BnaA01G0327600ZS	BnaA01G0320300ZS	BnaA07G0008500ZS
BnaA01G0327700ZS	BnaA01G0320400ZS	BnaA07G0041300ZS
BnaA01G0329000ZS	BnaA01G0320800ZS	BnaA07G0109700ZS
BnaA01G0329100ZS	BnaA01G0321900ZS	BnaA07G0112400ZS
BnaA01G0329500ZS	BnaA01G0322300ZS	BnaA07G0126800ZS
BnaA01G0330000ZS	BnaA01G0322500ZS	BnaA07G0167700ZS
BnaA01G0330100ZS	BnaA01G0322600ZS	BnaA07G0241000ZS
BnaA01G0330600ZS	BnaA01G0322800ZS	BnaA07G0247800ZS
BnaA01G0331000ZS	BnaA01G0323000ZS	BnaA07G0311300ZS
BnaA01G0331400ZS	BnaA01G0324900ZS	BnaA07G0325200ZS
BnaA01G0331900ZS	BnaA01G0325200ZS	BnaA08G0003300ZS
BnaA01G0332200ZS	BnaA01G0325300ZS	BnaA08G0200700ZS
BnaA01G0332300ZS	BnaA01G0325900ZS	BnaA08G0203100ZS
BnaA01G0332500ZS	BnaA01G0326500ZS	BnaA08G0265500ZS
BnaA01G0332900ZS	BnaA01G0326600ZS	BnaA09G0016500ZS
BnaA01G0333000ZS	BnaA01G0327800ZS	BnaA09G0017100ZS
BnaA01G0333100ZS	BnaA01G0328800ZS	BnaA09G0067600ZS
BnaA01G0333200ZS	BnaA01G0329100ZS	BnaA09G0100400ZS
BnaA01G0335000ZS	BnaA01G0329300ZS	BnaA09G0110000ZS
BnaA01G0335100ZS	BnaA01G0329400ZS	BnaA09G0121800ZS
BnaA01G0336100ZS	BnaA01G0329500ZS	BnaA09G0157300ZS
BnaA01G0336700ZS	BnaA01G0329600ZS	BnaA09G0538000ZS
BnaA01G0337300ZS	BnaA01G0329900ZS	BnaA09G0567100ZS
BnaA01G0337800ZS	BnaA01G0330000ZS	BnaA09G0620900ZS
BnaA01G0337900ZS	BnaA01G0330600ZS	BnaA09G0661500ZS
BnaA01G0338800ZS	BnaA01G0331000ZS	BnaA09G0670300ZS
BnaA01G0339200ZS	BnaA01G0331300ZS	BnaA09G0687700ZS
BnaA01G0339700ZS	BnaA01G0332200ZS	BnaA10G0184800ZS
BnaA01G0340700ZS	BnaA01G0332300ZS	BnaA10G0249300ZS
BnaA01G0340800ZS	BnaA01G0332900ZS	BnaC01G0304600ZS
BnaA01G0341200ZS	BnaA01G0333000ZS	BnaC01G0509200ZS
BnaA01G0341500ZS	BnaA01G0333100ZS	BnaC02G0013500ZS
BnaA01G0342000ZS	BnaA01G0333200ZS	BnaC02G0016800ZS
BnaA01G0342300ZS	BnaA01G0334500ZS	BnaC02G0017000ZS
BnaA01G0342500ZS	BnaA01G0335000ZS	BnaC02G0020900ZS
BnaA01G0342700ZS	BnaA01G0335200ZS	BnaC02G0021200ZS
BnaA01G0342900ZS	BnaA01G0336300ZS	BnaC02G0024700ZS
BnaA01G0343400ZS	BnaA01G0337300ZS	BnaC02G0025300ZS
BnaA01G0344000ZS	BnaA01G0337900ZS	BnaC02G0033100ZS
BnaA01G0344100ZS	BnaA01G0338800ZS	BnaC02G0042600ZS
BnaA01G0345100ZS	BnaA01G0339200ZS	BnaC02G0043900ZS
BnaA01G0346000ZS	BnaA01G0339700ZS	BnaC02G0047600ZS
BnaA01G0346600ZS	BnaA01G0340400ZS	BnaC02G0047700ZS
BnaA01G0346700ZS	BnaA01G0342200ZS	BnaC02G0057300ZS
BnaA01G0346900ZS	BnaA01G0342600ZS	BnaC02G0058000ZS
BnaA01G0347300ZS	BnaA01G0342700ZS	BnaC02G0058500ZS
BnaA01G0347500ZS	BnaA01G0342900ZS	BnaC02G0065600ZS
BnaA01G0348100ZS	BnaA01G0343300ZS	BnaC02G0070100ZS
BnaA01G0348200ZS	BnaA01G0343400ZS	BnaC02G0071800ZS
BnaA01G0349100ZS	BnaA01G0344000ZS	BnaC02G0075600ZS
BnaA01G0349200ZS	BnaA01G0344100ZS	BnaC02G0077300ZS
BnaA01G0349400ZS	BnaA01G0344400ZS	BnaC02G0078500ZS
BnaA01G0349500ZS	BnaA01G0344900ZS	BnaC02G0079100ZS
BnaA01G0349900ZS	BnaA01G0345000ZS	BnaC02G0079400ZS
BnaA01G0350300ZS	BnaA01G0345100ZS	BnaC02G0082600ZS
BnaA01G0350700ZS	BnaA01G0346000ZS	BnaC02G0473000ZS
BnaA01G0351100ZS	BnaA01G0346100ZS	BnaC02G0514900ZS
BnaA01G0351200ZS	BnaA01G0346700ZS	BnaC02G0533600ZS
BnaA01G0351800ZS	BnaA01G0346900ZS	BnaC02G0543300ZS
BnaA01G0352000ZS	BnaA01G0347000ZS	BnaC02G0556600ZS
BnaA01G0352400ZS	BnaA01G0347100ZS	BnaC03G0088700ZS
BnaA01G0352600ZS	BnaA01G0347300ZS	BnaC03G0099800ZS
BnaA01G0352800ZS	BnaA01G0348000ZS	BnaC03G0187300ZS
BnaA01G0353200ZS	BnaA01G0348100ZS	BnaC03G0192300ZS
BnaA01G0353300ZS	BnaA01G0348200ZS	BnaC03G0209100ZS
BnaA01G0353900ZS	BnaA01G0348400ZS	BnaC03G0209600ZS
BnaA01G0354000ZS	BnaA01G0348500ZS	BnaC03G0436800ZS
BnaA01G0354200ZS	BnaA01G0349100ZS	BnaC03G0498700ZS
BnaA01G0354800ZS	BnaA01G0349500ZS	BnaC03G0649900ZS
BnaA01G0355000ZS	BnaA01G0349600ZS	BnaC04G0125900ZS
BnaA01G0355900ZS	BnaA01G0349900ZS	BnaC04G0131800ZS
BnaA01G0356400ZS	BnaA01G0350300ZS	BnaC04G0322900ZS
BnaA01G0357900ZS	BnaA01G0351100ZS	BnaC04G0323000ZS
BnaA01G0358000ZS	BnaA01G0351200ZS	BnaC04G0323100ZS
BnaA01G0358300ZS	BnaA01G0351300ZS	BnaC04G0323200ZS
BnaA01G0358800ZS	BnaA01G0352000ZS	BnaC04G0585900ZS
BnaA01G0359500ZS	BnaA01G0352300ZS	BnaC05G0050500ZS
BnaA01G0359900ZS	BnaA01G0352400ZS	BnaC05G0053700ZS
BnaA01G0360000ZS	BnaA01G0352600ZS	BnaC05G0379200ZS
BnaA01G0360400ZS	BnaA01G0352800ZS	BnaC05G0443100ZS
BnaA01G0360800ZS	BnaA01G0353100ZS	BnaC05G0521300ZS
BnaA01G0362000ZS	BnaA01G0353200ZS	BnaC05G0523400ZS
BnaA01G0362100ZS	BnaA01G0353300ZS	BnaC06G0015400ZS
BnaA01G0362400ZS	BnaA01G0353900ZS	BnaC06G0096200ZS
BnaA01G0362600ZS	BnaA01G0354000ZS	BnaC06G0308300ZS
BnaA01G0362900ZS	BnaA01G0354800ZS	BnaC07G0466900ZS
BnaA01G0363000ZS	BnaA01G0354900ZS	BnaC07G0477500ZS
BnaA01G0363300ZS	BnaA01G0356900ZS	BnaC07G0517700ZS
BnaA01G0363400ZS	BnaA01G0357200ZS	BnaC08G0022200ZS
BnaA01G0363600ZS	BnaA01G0357900ZS	BnaC08G0236200ZS
BnaA01G0363700ZS	BnaA01G0358000ZS	BnaC08G0497900ZS
BnaA01G0363800ZS	BnaA01G0358200ZS	BnaC09G0157500ZS
BnaA01G0364900ZS	BnaA01G0358300ZS	BnaC09G0208600ZS
BnaA01G0365000ZS	BnaA01G0358700ZS	BnaC09G0466100ZS
BnaA01G0365100ZS	BnaA01G0359500ZS	Bnascaffold0025G0033100ZS
BnaA01G0365500ZS	BnaA01G0359700ZS	novel.1298
BnaA01G0365800ZS	BnaA01G0359800ZS	novel.1416
BnaA01G0366100ZS	BnaA01G0359900ZS	novel.1463
BnaA01G0366200ZS	BnaA01G0360000ZS	novel.1866
BnaA01G0366700ZS	BnaA01G0360200ZS	BnaA01G0149900ZS
BnaA01G0367200ZS	BnaA01G0360600ZS	BnaA01G0358000ZS
BnaA01G0367800ZS	BnaA01G0360900ZS	BnaA03G0157800ZS
BnaA01G0369500ZS	BnaA01G0361300ZS	BnaA03G0264100ZS
BnaA01G0370700ZS	BnaA01G0361700ZS	BnaA03G0509800ZS
BnaA01G0371500ZS	BnaA01G0361800ZS	BnaA04G0129800ZS
BnaA01G0371800ZS	BnaA01G0361900ZS	BnaA04G0130900ZS
BnaA01G0372200ZS	BnaA01G0362100ZS	BnaA06G0063800ZS
BnaA01G0372300ZS	BnaA01G0362200ZS	BnaA06G0102700ZS
BnaA01G0372500ZS	BnaA01G0362300ZS	BnaA07G0003500ZS
BnaA01G0372800ZS	BnaA01G0362500ZS	BnaA07G0024700ZS
BnaA01G0372900ZS	BnaA01G0362600ZS	BnaA07G0106500ZS
BnaA01G0373100ZS	BnaA01G0362800ZS	BnaA07G0118100ZS
BnaA01G0373300ZS	BnaA01G0362900ZS	BnaA07G0358100ZS
BnaA01G0373600ZS	BnaA01G0363300ZS	BnaA08G0172700ZS
BnaA01G0374000ZS	BnaA01G0363600ZS	BnaA08G0233600ZS
BnaA01G0374800ZS	BnaA01G0363800ZS	BnaA08G0296600ZS
BnaA01G0375600ZS	BnaA01G0365100ZS	BnaA09G0067500ZS
BnaA01G0375900ZS	BnaA01G0365500ZS	BnaA09G0155900ZS
BnaA01G0376400ZS	BnaA01G0366000ZS	BnaA09G0663200ZS
BnaA01G0377200ZS	BnaA01G0366200ZS	BnaA10G0142800ZS
BnaA01G0378500ZS	BnaA01G0366700ZS	BnaA10G0249800ZS
BnaA01G0380900ZS	BnaA01G0366900ZS	BnaC01G0056000ZS
BnaA01G0381900ZS	BnaA01G0368200ZS	BnaC01G0190600ZS
BnaA01G0382100ZS	BnaA01G0368300ZS	BnaC01G0485400ZS
BnaA01G0382700ZS	BnaA01G0368800ZS	BnaC01G0515000ZS
BnaA01G0382900ZS	BnaA01G0369400ZS	BnaC02G0020400ZS
BnaA01G0383400ZS	BnaA01G0370500ZS	BnaC02G0020500ZS
BnaA01G0385300ZS	BnaA01G0370600ZS	BnaC02G0065000ZS
BnaA01G0388200ZS	BnaA01G0370700ZS	BnaC02G0083700ZS
BnaA01G0392200ZS	BnaA01G0370900ZS	BnaC02G0225300ZS
BnaA01G0392300ZS	BnaA01G0371500ZS	BnaC02G0467900ZS
BnaA01G0393400ZS	BnaA01G0371900ZS	BnaC02G0529300ZS
BnaA01G0393900ZS	BnaA01G0372000ZS	BnaC02G0541900ZS
BnaA01G0396400ZS	BnaA01G0372200ZS	BnaC02G0553100ZS
BnaA01G0398300ZS	BnaA01G0372500ZS	BnaC03G0212700ZS
BnaA01G0398400ZS	BnaA01G0373000ZS	BnaC03G0411500ZS
BnaA01G0404200ZS	BnaA01G0373100ZS	BnaC04G0001500ZS
BnaA01G0405200ZS	BnaA01G0373300ZS	BnaC04G0163400ZS
BnaA01G0410800ZS	BnaA01G0373400ZS	BnaC04G0406900ZS
BnaA01G0412000ZS	BnaA01G0373500ZS	BnaC04G0611600ZS
BnaA01G0413200ZS	BnaA01G0373700ZS	BnaC05G0386700ZS
BnaA01G0413500ZS	BnaA01G0374000ZS	BnaC05G0449000ZS
BnaA01G0416100ZS	BnaA01G0374300ZS	BnaC06G0072100ZS
BnaA01G0417600ZS	BnaA01G0374800ZS	BnaC06G0350000ZS
BnaA01G0418100ZS	BnaA01G0375600ZS	BnaC07G0032700ZS
BnaA01G0420500ZS	BnaA01G0376200ZS	BnaC07G0389700ZS
BnaA01G0422800ZS	BnaA01G0376400ZS	BnaC07G0401100ZS
BnaA01G0422900ZS	BnaA01G0376700ZS	BnaC07G0488000ZS
BnaA01G0423300ZS	BnaA01G0377100ZS	BnaC07G0516400ZS
BnaA01G0423500ZS	BnaA01G0377200ZS	BnaC08G0280200ZS
BnaA01G0424700ZS	BnaA01G0378300ZS	BnaC09G0539300ZS
BnaA01G0425100ZS	BnaA01G0379000ZS	novel.3482
BnaA01G0425500ZS	BnaA01G0379300ZS	novel.3686
BnaA01G0426300ZS	BnaA01G0379400ZS	novel.6185
BnaA01G0426500ZS	BnaA01G0379500ZS	BnaA01G0027600ZS
BnaA01G0427000ZS	BnaA01G0380800ZS	BnaA01G0081000ZS
BnaA01G0428100ZS	BnaA01G0381600ZS	BnaA01G0108900ZS
BnaA01G0428400ZS	BnaA01G0381700ZS	BnaA01G0138000ZS
BnaA01G0428500ZS	BnaA01G0381800ZS	BnaA01G0146900ZS
BnaA01G0428600ZS	BnaA01G0381900ZS	BnaA01G0176600ZS
BnaA01G0429500ZS	BnaA01G0382100ZS	BnaA01G0200200ZS
BnaA02G0000800ZS	BnaA01G0382500ZS	BnaA01G0289900ZS
BnaA02G0001000ZS	BnaA01G0383500ZS	BnaA01G0320400ZS
BnaA02G0003000ZS	BnaA01G0383600ZS	BnaA01G0362100ZS
BnaA02G0003200ZS	BnaA01G0385300ZS	BnaA01G0377600ZS
BnaA02G0003900ZS	BnaA01G0396400ZS	BnaA01G0401000ZS
BnaA02G0004100ZS	BnaA01G0396700ZS	BnaA02G0022300ZS
BnaA02G0004300ZS	BnaA01G0397300ZS	BnaA02G0023000ZS
BnaA02G0004400ZS	BnaA01G0398400ZS	BnaA02G0024700ZS
BnaA02G0004900ZS	BnaA01G0398600ZS	BnaA02G0025800ZS
BnaA02G0005200ZS	BnaA01G0399100ZS	BnaA02G0028100ZS
BnaA02G0005700ZS	BnaA01G0401000ZS	BnaA02G0035200ZS
BnaA02G0005900ZS	BnaA01G0402200ZS	BnaA02G0035900ZS
BnaA02G0006300ZS	BnaA01G0402800ZS	BnaA02G0045100ZS
BnaA02G0007100ZS	BnaA01G0404200ZS	BnaA02G0049800ZS
BnaA02G0007200ZS	BnaA01G0405600ZS	BnaA02G0050300ZS
BnaA02G0007500ZS	BnaA01G0410800ZS	BnaA02G0061700ZS
BnaA02G0007600ZS	BnaA01G0412000ZS	BnaA02G0067500ZS
BnaA02G0007700ZS	BnaA01G0412800ZS	BnaA02G0092100ZS
BnaA02G0008100ZS	BnaA01G0413200ZS	BnaA02G0100700ZS
BnaA02G0008600ZS	BnaA01G0413900ZS	BnaA02G0103000ZS
BnaA02G0008800ZS	BnaA01G0414100ZS	BnaA02G0108900ZS
BnaA02G0009400ZS	BnaA01G0414600ZS	BnaA02G0141800ZS
BnaA02G0009500ZS	BnaA01G0415300ZS	BnaA02G0166700ZS
BnaA02G0009600ZS	BnaA01G0415900ZS	BnaA02G0189500ZS
BnaA02G0009800ZS	BnaA01G0416100ZS	BnaA02G0199700ZS
BnaA02G0009900ZS	BnaA01G0416200ZS	BnaA02G0210800ZS
BnaA02G0010800ZS	BnaA01G0416800ZS	BnaA02G0211100ZS
BnaA02G0010900ZS	BnaA01G0417400ZS	BnaA02G0298800ZS
BnaA02G0011000ZS	BnaA01G0417500ZS	BnaA02G0307600ZS
BnaA02G0011500ZS	BnaA01G0417600ZS	BnaA02G0337800ZS
BnaA02G0012200ZS	BnaA01G0417900ZS	BnaA02G0352100ZS
BnaA02G0012400ZS	BnaA01G0418100ZS	BnaA02G0373500ZS
BnaA02G0012500ZS	BnaA01G0418200ZS	BnaA02G0392000ZS
BnaA02G0013300ZS	BnaA01G0418500ZS	BnaA02G0398600ZS
BnaA02G0013400ZS	BnaA01G0422900ZS	BnaA02G0399000ZS
BnaA02G0014400ZS	BnaA01G0423300ZS	BnaA02G0399400ZS
BnaA02G0014700ZS	BnaA01G0423600ZS	BnaA02G0405300ZS
BnaA02G0014900ZS	BnaA01G0423900ZS	BnaA02G0412100ZS
BnaA02G0015400ZS	BnaA01G0424000ZS	BnaA03G0009700ZS
BnaA02G0016800ZS	BnaA01G0424600ZS	BnaA03G0012500ZS
BnaA02G0018600ZS	BnaA01G0424700ZS	BnaA03G0016500ZS
BnaA02G0019600ZS	BnaA01G0425500ZS	BnaA03G0022400ZS
BnaA02G0019900ZS	BnaA01G0426500ZS	BnaA03G0039800ZS
BnaA02G0020200ZS	BnaA01G0427700ZS	BnaA03G0114100ZS
BnaA02G0020500ZS	BnaA01G0427900ZS	BnaA03G0134300ZS
BnaA02G0021200ZS	BnaA01G0428100ZS	BnaA03G0141400ZS
BnaA02G0021300ZS	BnaA01G0428200ZS	BnaA03G0177800ZS
BnaA02G0021700ZS	BnaA01G0428500ZS	BnaA03G0198100ZS
BnaA02G0022200ZS	BnaA01G0428700ZS	BnaA03G0232900ZS
BnaA02G0022700ZS	BnaA02G0000700ZS	BnaA03G0255900ZS
BnaA02G0023300ZS	BnaA02G0001500ZS	BnaA03G0313700ZS
BnaA02G0024500ZS	BnaA02G0001800ZS	BnaA03G0342200ZS
BnaA02G0024700ZS	BnaA02G0002200ZS	BnaA03G0397900ZS
BnaA02G0025500ZS	BnaA02G0002500ZS	BnaA03G0413300ZS
BnaA02G0025800ZS	BnaA02G0003000ZS	BnaA03G0425200ZS
BnaA02G0026300ZS	BnaA02G0003800ZS	BnaA03G0504000ZS
BnaA02G0026700ZS	BnaA02G0003900ZS	BnaA03G0518900ZS
BnaA02G0027000ZS	BnaA02G0004000ZS	BnaA03G0563700ZS
BnaA02G0028400ZS	BnaA02G0004400ZS	BnaA04G0033400ZS
BnaA02G0029000ZS	BnaA02G0004700ZS	BnaA04G0068800ZS
BnaA02G0029100ZS	BnaA02G0004900ZS	BnaA04G0100800ZS
BnaA02G0029200ZS	BnaA02G0005700ZS	BnaA04G0119900ZS
BnaA02G0029400ZS	BnaA02G0005900ZS	BnaA04G0174900ZS
BnaA02G0029500ZS	BnaA02G0006300ZS	BnaA04G0179500ZS
BnaA02G0029700ZS	BnaA02G0006700ZS	BnaA04G0238800ZS
BnaA02G0030100ZS	BnaA02G0006900ZS	BnaA04G0239400ZS
BnaA02G0030700ZS	BnaA02G0007300ZS	BnaA04G0259000ZS
BnaA02G0030900ZS	BnaA02G0008100ZS	BnaA04G0260400ZS
BnaA02G0031300ZS	BnaA02G0009400ZS	BnaA04G0280000ZS
BnaA02G0031700ZS	BnaA02G0009900ZS	BnaA05G0029800ZS
BnaA02G0032400ZS	BnaA02G0010000ZS	BnaA05G0039600ZS
BnaA02G0032500ZS	BnaA02G0010100ZS	BnaA05G0046800ZS
BnaA02G0032700ZS	BnaA02G0010900ZS	BnaA05G0049900ZS
BnaA02G0034000ZS	BnaA02G0011000ZS	BnaA05G0050100ZS
BnaA02G0034600ZS	BnaA02G0011500ZS	BnaA05G0065100ZS
BnaA02G0035100ZS	BnaA02G0011900ZS	BnaA05G0073600ZS
BnaA02G0035200ZS	BnaA02G0012000ZS	BnaA05G0083900ZS
BnaA02G0035800ZS	BnaA02G0012300ZS	BnaA05G0086700ZS
BnaA02G0036100ZS	BnaA02G0012500ZS	BnaA05G0088000ZS
BnaA02G0036800ZS	BnaA02G0013300ZS	BnaA05G0092200ZS
BnaA02G0037500ZS	BnaA02G0013600ZS	BnaA05G0115100ZS
BnaA02G0037900ZS	BnaA02G0014200ZS	BnaA05G0163800ZS
BnaA02G0038000ZS	BnaA02G0014400ZS	BnaA05G0317300ZS
BnaA02G0038400ZS	BnaA02G0014600ZS	BnaA05G0323300ZS
BnaA02G0039000ZS	BnaA02G0014700ZS	BnaA05G0330800ZS
BnaA02G0040000ZS	BnaA02G0014900ZS	BnaA05G0332500ZS
BnaA02G0041100ZS	BnaA02G0015200ZS	BnaA05G0381100ZS
BnaA02G0041300ZS	BnaA02G0015500ZS	BnaA06G0086400ZS
BnaA02G0041500ZS	BnaA02G0016200ZS	BnaA06G0092900ZS
BnaA02G0041800ZS	BnaA02G0016300ZS	BnaA06G0127600ZS
BnaA02G0042100ZS	BnaA02G0016600ZS	BnaA06G0157000ZS
BnaA02G0042500ZS	BnaA02G0016800ZS	BnaA06G0285000ZS
BnaA02G0042600ZS	BnaA02G0016900ZS	BnaA06G0290400ZS
BnaA02G0042900ZS	BnaA02G0017100ZS	BnaA06G0298200ZS
BnaA02G0043200ZS	BnaA02G0017300ZS	BnaA06G0320400ZS
BnaA02G0043400ZS	BnaA02G0018700ZS	BnaA06G0332100ZS
BnaA02G0043500ZS	BnaA02G0019600ZS	BnaA06G0347800ZS
BnaA02G0043800ZS	BnaA02G0019900ZS	BnaA06G0351600ZS
BnaA02G0044100ZS	BnaA02G0020100ZS	BnaA06G0361800ZS
BnaA02G0044400ZS	BnaA02G0020200ZS	BnaA06G0373000ZS
BnaA02G0044800ZS	BnaA02G0020300ZS	BnaA06G0385100ZS
BnaA02G0045100ZS	BnaA02G0020700ZS	BnaA06G0401900ZS
BnaA02G0045300ZS	BnaA02G0021300ZS	BnaA06G0415700ZS
BnaA02G0045400ZS	BnaA02G0021700ZS	BnaA07G0011400ZS
BnaA02G0045600ZS	BnaA02G0021800ZS	BnaA07G0011600ZS
BnaA02G0045900ZS	BnaA02G0021900ZS	BnaA07G0012500ZS
BnaA02G0046700ZS	BnaA02G0022200ZS	BnaA07G0036200ZS
BnaA02G0046900ZS	BnaA02G0022300ZS	BnaA07G0045400ZS
BnaA02G0047400ZS	BnaA02G0022700ZS	BnaA07G0140200ZS
BnaA02G0047800ZS	BnaA02G0022900ZS	BnaA07G0149100ZS
BnaA02G0048100ZS	BnaA02G0023000ZS	BnaA07G0193500ZS
BnaA02G0048200ZS	BnaA02G0023300ZS	BnaA07G0201800ZS
BnaA02G0049800ZS	BnaA02G0023700ZS	BnaA07G0205700ZS
BnaA02G0050000ZS	BnaA02G0024700ZS	BnaA07G0266600ZS
BnaA02G0050100ZS	BnaA02G0024800ZS	BnaA07G0270300ZS
BnaA02G0050200ZS	BnaA02G0025200ZS	BnaA07G0279900ZS
BnaA02G0050300ZS	BnaA02G0025300ZS	BnaA07G0301500ZS
BnaA02G0050600ZS	BnaA02G0025500ZS	BnaA07G0303000ZS
BnaA02G0050700ZS	BnaA02G0025800ZS	BnaA07G0365500ZS
BnaA02G0050900ZS	BnaA02G0026300ZS	BnaA08G0137500ZS
BnaA02G0051000ZS	BnaA02G0027000ZS	BnaA08G0145500ZS
BnaA02G0051700ZS	BnaA02G0027600ZS	BnaA08G0146200ZS
BnaA02G0052200ZS	BnaA02G0028100ZS	BnaA08G0153400ZS
BnaA02G0053000ZS	BnaA02G0028200ZS	BnaA08G0154600ZS
BnaA02G0054200ZS	BnaA02G0028300ZS	BnaA08G0178100ZS
BnaA02G0054600ZS	BnaA02G0028900ZS	BnaA08G0232200ZS
BnaA02G0055500ZS	BnaA02G0029000ZS	BnaA09G0049400ZS
BnaA02G0055600ZS	BnaA02G0029100ZS	BnaA09G0122700ZS
BnaA02G0055700ZS	BnaA02G0029200ZS	BnaA09G0187000ZS
BnaA02G0055900ZS	BnaA02G0029300ZS	BnaA09G0202600ZS
BnaA02G0056100ZS	BnaA02G0029500ZS	BnaA09G0264400ZS
BnaA02G0056500ZS	BnaA02G0029900ZS	BnaA09G0390400ZS
BnaA02G0056600ZS	BnaA02G0030100ZS	BnaA09G0552100ZS
BnaA02G0056800ZS	BnaA02G0030200ZS	BnaA09G0582600ZS
BnaA02G0058000ZS	BnaA02G0030400ZS	BnaA09G0592700ZS
BnaA02G0058200ZS	BnaA02G0030700ZS	BnaA09G0711500ZS
BnaA02G0058500ZS	BnaA02G0031500ZS	BnaA09G0714500ZS
BnaA02G0058800ZS	BnaA02G0031700ZS	BnaA10G0103800ZS
BnaA02G0059200ZS	BnaA02G0033900ZS	BnaA10G0119000ZS
BnaA02G0059800ZS	BnaA02G0034000ZS	BnaA10G0126200ZS
BnaA02G0060400ZS	BnaA02G0034500ZS	BnaA10G0171600ZS
BnaA02G0061000ZS	BnaA02G0035100ZS	BnaA10G0186000ZS
BnaA02G0061200ZS	BnaA02G0035200ZS	BnaA10G0196200ZS
BnaA02G0061400ZS	BnaA02G0035400ZS	BnaA10G0205500ZS
BnaA02G0061500ZS	BnaA02G0035500ZS	BnaA10G0215700ZS
BnaA02G0061700ZS	BnaA02G0035700ZS	BnaA10G0247000ZS
BnaA02G0062100ZS	BnaA02G0035900ZS	BnaA10G0252900ZS
BnaA02G0062200ZS	BnaA02G0036100ZS	BnaA10G0268600ZS
BnaA02G0062300ZS	BnaA02G0036400ZS	BnaA10G0295200ZS
BnaA02G0062500ZS	BnaA02G0036700ZS	BnaC01G0019900ZS
BnaA02G0063000ZS	BnaA02G0036800ZS	BnaC01G0038900ZS
BnaA02G0063300ZS	BnaA02G0037400ZS	BnaC01G0112200ZS
BnaA02G0063500ZS	BnaA02G0037500ZS	BnaC01G0186800ZS
BnaA02G0063700ZS	BnaA02G0037600ZS	BnaC01G0188800ZS
BnaA02G0063900ZS	BnaA02G0037800ZS	BnaC01G0197000ZS
BnaA02G0064300ZS	BnaA02G0037900ZS	BnaC01G0261100ZS
BnaA02G0064800ZS	BnaA02G0038000ZS	BnaC01G0263200ZS
BnaA02G0065000ZS	BnaA02G0038300ZS	BnaC01G0307000ZS
BnaA02G0065100ZS	BnaA02G0038400ZS	BnaC01G0465800ZS
BnaA02G0065300ZS	BnaA02G0038900ZS	BnaC01G0488200ZS
BnaA02G0065600ZS	BnaA02G0039000ZS	BnaC01G0489800ZS
BnaA02G0066000ZS	BnaA02G0039800ZS	BnaC01G0510700ZS
BnaA02G0066400ZS	BnaA02G0039900ZS	BnaC02G0089800ZS
BnaA02G0067600ZS	BnaA02G0040500ZS	BnaC02G0107200ZS
BnaA02G0067700ZS	BnaA02G0041300ZS	BnaC02G0123300ZS
BnaA02G0068000ZS	BnaA02G0041400ZS	BnaC02G0143100ZS
BnaA02G0068100ZS	BnaA02G0041900ZS	BnaC02G0185400ZS
BnaA02G0068300ZS	BnaA02G0042100ZS	BnaC02G0459700ZS
BnaA02G0068400ZS	BnaA02G0042200ZS	BnaC02G0508700ZS
BnaA02G0068500ZS	BnaA02G0042500ZS	BnaC02G0545500ZS
BnaA02G0068700ZS	BnaA02G0042600ZS	BnaC02G0547300ZS
BnaA02G0069100ZS	BnaA02G0042700ZS	BnaC02G0547400ZS
BnaA02G0069600ZS	BnaA02G0042800ZS	BnaC03G0006400ZS
BnaA02G0069700ZS	BnaA02G0043400ZS	BnaC03G0027600ZS
BnaA02G0070000ZS	BnaA02G0044000ZS	BnaC03G0032700ZS
BnaA02G0070300ZS	BnaA02G0044100ZS	BnaC03G0036200ZS
BnaA02G0071000ZS	BnaA02G0044600ZS	BnaC03G0036300ZS
BnaA02G0071200ZS	BnaA02G0044700ZS	BnaC03G0052400ZS
BnaA02G0071400ZS	BnaA02G0045300ZS	BnaC03G0093800ZS
BnaA02G0071500ZS	BnaA02G0045400ZS	BnaC03G0133300ZS
BnaA02G0071600ZS	BnaA02G0045600ZS	BnaC03G0134000ZS
BnaA02G0072000ZS	BnaA02G0045700ZS	BnaC03G0156100ZS
BnaA02G0072200ZS	BnaA02G0045900ZS	BnaC03G0202000ZS
BnaA02G0072400ZS	BnaA02G0046100ZS	BnaC03G0203000ZS
BnaA02G0072600ZS	BnaA02G0046600ZS	BnaC03G0204500ZS
BnaA02G0073300ZS	BnaA02G0046900ZS	BnaC03G0207000ZS
BnaA02G0073400ZS	BnaA02G0047400ZS	BnaC03G0407900ZS
BnaA02G0073500ZS	BnaA02G0047800ZS	BnaC03G0666700ZS
BnaA02G0073600ZS	BnaA02G0048100ZS	BnaC03G0804400ZS
BnaA02G0073800ZS	BnaA02G0048200ZS	BnaC03G0815000ZS
BnaA02G0074200ZS	BnaA02G0048300ZS	BnaC04G0010500ZS
BnaA02G0074400ZS	BnaA02G0048400ZS	BnaC04G0054600ZS
BnaA02G0075200ZS	BnaA02G0049800ZS	BnaC04G0099600ZS
BnaA02G0075500ZS	BnaA02G0050000ZS	BnaC04G0156600ZS
BnaA02G0076900ZS	BnaA02G0050100ZS	BnaC04G0184400ZS
BnaA02G0077600ZS	BnaA02G0050200ZS	BnaC04G0205400ZS
BnaA02G0078300ZS	BnaA02G0050500ZS	BnaC04G0251800ZS
BnaA02G0078500ZS	BnaA02G0050600ZS	BnaC04G0256900ZS
BnaA02G0079200ZS	BnaA02G0050700ZS	BnaC04G0350800ZS
BnaA02G0079700ZS	BnaA02G0050800ZS	BnaC04G0526200ZS
BnaA02G0079800ZS	BnaA02G0051000ZS	BnaC04G0532700ZS
BnaA02G0080000ZS	BnaA02G0051700ZS	BnaC04G0533500ZS
BnaA02G0080100ZS	BnaA02G0051800ZS	BnaC04G0538600ZS
BnaA02G0080400ZS	BnaA02G0051900ZS	BnaC04G0540100ZS
BnaA02G0080700ZS	BnaA02G0052200ZS	BnaC04G0548700ZS
BnaA02G0081600ZS	BnaA02G0053000ZS	BnaC04G0574500ZS
BnaA02G0081700ZS	BnaA02G0053400ZS	BnaC04G0598500ZS
BnaA02G0084800ZS	BnaA02G0054000ZS	BnaC05G0103300ZS
BnaA02G0085200ZS	BnaA02G0054600ZS	BnaC05G0349800ZS
BnaA02G0085400ZS	BnaA02G0054900ZS	BnaC05G0434000ZS
BnaA02G0085800ZS	BnaA02G0055500ZS	BnaC06G0170200ZS
BnaA02G0088200ZS	BnaA02G0055900ZS	BnaC06G0181600ZS
BnaA02G0088500ZS	BnaA02G0056100ZS	BnaC06G0265300ZS
BnaA02G0088800ZS	BnaA02G0056300ZS	BnaC06G0305500ZS
BnaA02G0089500ZS	BnaA02G0056600ZS	BnaC06G0370800ZS
BnaA02G0089700ZS	BnaA02G0056800ZS	BnaC06G0383100ZS
BnaA02G0089800ZS	BnaA02G0057300ZS	BnaC06G0386900ZS
BnaA02G0089900ZS	BnaA02G0058000ZS	BnaC06G0396600ZS
BnaA02G0090400ZS	BnaA02G0058300ZS	BnaC06G0398400ZS
BnaA02G0090700ZS	BnaA02G0058500ZS	BnaC06G0421100ZS
BnaA02G0091300ZS	BnaA02G0058600ZS	BnaC07G0203800ZS
BnaA02G0091400ZS	BnaA02G0058800ZS	BnaC07G0241300ZS
BnaA02G0091700ZS	BnaA02G0058900ZS	BnaC07G0293200ZS
BnaA02G0092100ZS	BnaA02G0059100ZS	BnaC07G0386100ZS
BnaA02G0092800ZS	BnaA02G0059200ZS	BnaC07G0406300ZS
BnaA02G0093000ZS	BnaA02G0059400ZS	BnaC07G0415800ZS
BnaA02G0093100ZS	BnaA02G0060000ZS	BnaC07G0433000ZS
BnaA02G0094400ZS	BnaA02G0060100ZS	BnaC07G0463800ZS
BnaA02G0095400ZS	BnaA02G0060200ZS	BnaC07G0482400ZS
BnaA02G0095500ZS	BnaA02G0060400ZS	BnaC07G0500500ZS
BnaA02G0095700ZS	BnaA02G0060700ZS	BnaC07G0538900ZS
BnaA02G0096200ZS	BnaA02G0061000ZS	BnaC08G0054700ZS
BnaA02G0096700ZS	BnaA02G0061200ZS	BnaC08G0269900ZS
BnaA02G0097000ZS	BnaA02G0061400ZS	BnaC08G0298000ZS
BnaA02G0097700ZS	BnaA02G0061700ZS	BnaC08G0341300ZS
BnaA02G0097900ZS	BnaA02G0061800ZS	BnaC08G0414300ZS
BnaA02G0099000ZS	BnaA02G0062100ZS	BnaC08G0468800ZS
BnaA02G0099500ZS	BnaA02G0062500ZS	BnaC08G0475000ZS
BnaA02G0099900ZS	BnaA02G0063000ZS	BnaC09G0000200ZS
BnaA02G0100800ZS	BnaA02G0063200ZS	BnaC09G0000300ZS
BnaA02G0101100ZS	BnaA02G0063300ZS	BnaC09G0171300ZS
BnaA02G0101700ZS	BnaA02G0063900ZS	BnaC09G0200400ZS
BnaA02G0102100ZS	BnaA02G0064300ZS	BnaC09G0356600ZS
BnaA02G0102700ZS	BnaA02G0064800ZS	BnaC09G0446000ZS
BnaA02G0102800ZS	BnaA02G0065000ZS	BnaC09G0472400ZS
BnaA02G0103000ZS	BnaA02G0065100ZS	BnaC09G0493900ZS
BnaA02G0103200ZS	BnaA02G0065200ZS	BnaC09G0494200ZS
BnaA02G0103700ZS	BnaA02G0065300ZS	BnaC09G0521100ZS
BnaA02G0103900ZS	BnaA02G0065400ZS	novel.1363
BnaA02G0104700ZS	BnaA02G0065500ZS	novel.1364
BnaA02G0105300ZS	BnaA02G0066000ZS	novel.198
BnaA02G0105700ZS	BnaA02G0066100ZS	novel.1999
BnaA02G0105900ZS	BnaA02G0067200ZS	novel.2891
BnaA02G0106200ZS	BnaA02G0067500ZS	novel.2894
BnaA02G0106400ZS	BnaA02G0067600ZS	novel.3089
BnaA02G0106600ZS	BnaA02G0067700ZS	novel.3966
BnaA02G0107100ZS	BnaA02G0067900ZS	novel.4954
BnaA02G0107400ZS	BnaA02G0068000ZS	novel.5148
BnaA02G0107600ZS	BnaA02G0068100ZS	novel.5822
BnaA02G0110100ZS	BnaA02G0068300ZS	novel.953
BnaA02G0110400ZS	BnaA02G0068500ZS	novel.969
BnaA02G0111400ZS	BnaA02G0069100ZS	BnaA01G0032600ZS
BnaA02G0111500ZS	BnaA02G0070000ZS	BnaA01G0088200ZS
BnaA02G0112200ZS	BnaA02G0070300ZS	BnaA01G0137800ZS
BnaA02G0113500ZS	BnaA02G0071200ZS	BnaA01G0163900ZS
BnaA02G0114300ZS	BnaA02G0071300ZS	BnaA01G0275600ZS
BnaA02G0115400ZS	BnaA02G0071400ZS	BnaA01G0289700ZS
BnaA02G0116100ZS	BnaA02G0071500ZS	BnaA02G0012400ZS
BnaA02G0116400ZS	BnaA02G0072000ZS	BnaA02G0018300ZS
BnaA02G0117000ZS	BnaA02G0072100ZS	BnaA02G0023300ZS
BnaA02G0118100ZS	BnaA02G0072200ZS	BnaA02G0029200ZS
BnaA02G0118200ZS	BnaA02G0072400ZS	BnaA02G0183700ZS
BnaA02G0118400ZS	BnaA02G0072600ZS	BnaA02G0211500ZS
BnaA02G0119500ZS	BnaA02G0073000ZS	BnaA02G0232900ZS
BnaA02G0119900ZS	BnaA02G0073300ZS	BnaA02G0383600ZS
BnaA02G0120900ZS	BnaA02G0073500ZS	BnaA02G0385500ZS
BnaA02G0121200ZS	BnaA02G0073800ZS	BnaA02G0386000ZS
BnaA02G0121300ZS	BnaA02G0074200ZS	BnaA03G0010100ZS
BnaA02G0121700ZS	BnaA02G0074300ZS	BnaA03G0013900ZS
BnaA02G0122400ZS	BnaA02G0074400ZS	BnaA03G0018500ZS
BnaA02G0123000ZS	BnaA02G0074500ZS	BnaA03G0056900ZS
BnaA02G0123700ZS	BnaA02G0074600ZS	BnaA03G0187600ZS
BnaA02G0124500ZS	BnaA02G0074700ZS	BnaA03G0190200ZS
BnaA02G0125400ZS	BnaA02G0075400ZS	BnaA03G0404700ZS
BnaA02G0126200ZS	BnaA02G0075600ZS	BnaA03G0562000ZS
BnaA02G0126300ZS	BnaA02G0076100ZS	BnaA04G0190100ZS
BnaA02G0127200ZS	BnaA02G0077000ZS	BnaA05G0077200ZS
BnaA02G0127700ZS	BnaA02G0077500ZS	BnaA05G0081400ZS
BnaA02G0129000ZS	BnaA02G0077800ZS	BnaA05G0088200ZS
BnaA02G0130000ZS	BnaA02G0078000ZS	BnaA05G0092600ZS
BnaA02G0130700ZS	BnaA02G0078500ZS	BnaA05G0113800ZS
BnaA02G0131600ZS	BnaA02G0079700ZS	BnaA05G0140100ZS
BnaA02G0132100ZS	BnaA02G0079800ZS	BnaA05G0143900ZS
BnaA02G0132800ZS	BnaA02G0079900ZS	BnaA05G0170500ZS
BnaA02G0132900ZS	BnaA02G0080000ZS	BnaA05G0176100ZS
BnaA02G0133000ZS	BnaA02G0080400ZS	BnaA05G0189700ZS
BnaA02G0133200ZS	BnaA02G0080700ZS	BnaA05G0345600ZS
BnaA02G0133500ZS	BnaA02G0081500ZS	BnaA05G0359100ZS
BnaA02G0133900ZS	BnaA02G0081600ZS	BnaA05G0370000ZS
BnaA02G0134800ZS	BnaA02G0082500ZS	BnaA05G0399200ZS
BnaA02G0135000ZS	BnaA02G0083200ZS	BnaA05G0495700ZS
BnaA02G0135500ZS	BnaA02G0085400ZS	BnaA06G0083700ZS
BnaA02G0135900ZS	BnaA02G0085800ZS	BnaA06G0124300ZS
BnaA02G0136400ZS	BnaA02G0087400ZS	BnaA06G0134600ZS
BnaA02G0136700ZS	BnaA02G0088000ZS	BnaA06G0309200ZS
BnaA02G0136900ZS	BnaA02G0088200ZS	BnaA06G0332000ZS
BnaA02G0137000ZS	BnaA02G0088300ZS	BnaA06G0351900ZS
BnaA02G0137300ZS	BnaA02G0088500ZS	BnaA06G0407100ZS
BnaA02G0137700ZS	BnaA02G0088800ZS	BnaA06G0407600ZS
BnaA02G0138300ZS	BnaA02G0089500ZS	BnaA07G0028400ZS
BnaA02G0138400ZS	BnaA02G0090400ZS	BnaA07G0131200ZS
BnaA02G0138800ZS	BnaA02G0090700ZS	BnaA07G0141000ZS
BnaA02G0139000ZS	BnaA02G0090900ZS	BnaA07G0208100ZS
BnaA02G0139100ZS	BnaA02G0091300ZS	BnaA07G0302600ZS
BnaA02G0139200ZS	BnaA02G0091700ZS	BnaA07G0310200ZS
BnaA02G0141000ZS	BnaA02G0092100ZS	BnaA07G0330800ZS
BnaA02G0141400ZS	BnaA02G0093100ZS	BnaA07G0354800ZS
BnaA02G0141700ZS	BnaA02G0093700ZS	BnaA07G0376200ZS
BnaA02G0141900ZS	BnaA02G0094400ZS	BnaA08G0138300ZS
BnaA02G0142600ZS	BnaA02G0095400ZS	BnaA08G0140300ZS
BnaA02G0143400ZS	BnaA02G0095500ZS	BnaA08G0273900ZS
BnaA02G0143600ZS	BnaA02G0096500ZS	BnaA09G0044200ZS
BnaA02G0143900ZS	BnaA02G0096900ZS	BnaA09G0081300ZS
BnaA02G0144300ZS	BnaA02G0097000ZS	BnaA09G0084800ZS
BnaA02G0144800ZS	BnaA02G0097200ZS	BnaA09G0113600ZS
BnaA02G0145000ZS	BnaA02G0097900ZS	BnaA09G0166800ZS
BnaA02G0145400ZS	BnaA02G0099000ZS	BnaA09G0187500ZS
BnaA02G0145800ZS	BnaA02G0099100ZS	BnaA09G0202700ZS
BnaA02G0146000ZS	BnaA02G0099300ZS	BnaA09G0387900ZS
BnaA02G0146100ZS	BnaA02G0099500ZS	BnaA09G0455500ZS
BnaA02G0146200ZS	BnaA02G0100700ZS	BnaA09G0556700ZS
BnaA02G0147000ZS	BnaA02G0101700ZS	BnaA09G0588400ZS
BnaA02G0147900ZS	BnaA02G0101900ZS	BnaA09G0629000ZS
BnaA02G0148600ZS	BnaA02G0102100ZS	BnaA09G0716800ZS
BnaA02G0149700ZS	BnaA02G0102400ZS	BnaA09G0716900ZS
BnaA02G0151000ZS	BnaA02G0102500ZS	BnaA09G0717200ZS
BnaA02G0151200ZS	BnaA02G0102600ZS	BnaA10G0121000ZS
BnaA02G0151500ZS	BnaA02G0102800ZS	BnaA10G0170700ZS
BnaA02G0151700ZS	BnaA02G0103000ZS	BnaA10G0189900ZS
BnaA02G0153000ZS	BnaA02G0103200ZS	BnaA10G0199800ZS
BnaA02G0153300ZS	BnaA02G0103600ZS	BnaA10G0270900ZS
BnaA02G0153500ZS	BnaA02G0103700ZS	BnaA10G0298800ZS
BnaA02G0153600ZS	BnaA02G0103800ZS	BnaC01G0020800ZS
BnaA02G0153900ZS	BnaA02G0104700ZS	BnaC01G0022700ZS
BnaA02G0154600ZS	BnaA02G0105700ZS	BnaC01G0042500ZS
BnaA02G0155100ZS	BnaA02G0105900ZS	BnaC01G0195300ZS
BnaA02G0155200ZS	BnaA02G0106000ZS	BnaC01G0425200ZS
BnaA02G0156700ZS	BnaA02G0106100ZS	BnaC01G0429800ZS
BnaA02G0157100ZS	BnaA02G0106200ZS	BnaC01G0469000ZS
BnaA02G0157500ZS	BnaA02G0106400ZS	BnaC01G0470500ZS
BnaA02G0157700ZS	BnaA02G0106600ZS	BnaC01G0473100ZS
BnaA02G0157900ZS	BnaA02G0106900ZS	BnaC01G0479000ZS
BnaA02G0158300ZS	BnaA02G0107400ZS	BnaC02G0010100ZS
BnaA02G0158400ZS	BnaA02G0108800ZS	BnaC02G0088800ZS
BnaA02G0159200ZS	BnaA02G0108900ZS	BnaC02G0106800ZS
BnaA02G0159900ZS	BnaA02G0110100ZS	BnaC02G0107100ZS
BnaA02G0160100ZS	BnaA02G0110400ZS	BnaC02G0150500ZS
BnaA02G0160400ZS	BnaA02G0111100ZS	BnaC02G0385700ZS
BnaA02G0160500ZS	BnaA02G0111400ZS	BnaC02G0399700ZS
BnaA02G0161300ZS	BnaA02G0111500ZS	BnaC02G0455700ZS
BnaA02G0161900ZS	BnaA02G0111800ZS	BnaC02G0481000ZS
BnaA02G0162100ZS	BnaA02G0114300ZS	BnaC02G0504100ZS
BnaA02G0162900ZS	BnaA02G0114500ZS	BnaC03G0024100ZS
BnaA02G0163000ZS	BnaA02G0115100ZS	BnaC03G0118700ZS
BnaA02G0163600ZS	BnaA02G0115400ZS	BnaC03G0183400ZS
BnaA02G0165000ZS	BnaA02G0115700ZS	BnaC03G0220300ZS
BnaA02G0165500ZS	BnaA02G0116400ZS	BnaC03G0224600ZS
BnaA02G0165700ZS	BnaA02G0117000ZS	BnaC03G0270100ZS
BnaA02G0166200ZS	BnaA02G0117100ZS	BnaC03G0271400ZS
BnaA02G0166700ZS	BnaA02G0118400ZS	BnaC03G0313100ZS
BnaA02G0167200ZS	BnaA02G0118500ZS	BnaC03G0313500ZS
BnaA02G0168200ZS	BnaA02G0119000ZS	BnaC03G0541900ZS
BnaA02G0168500ZS	BnaA02G0119900ZS	BnaC03G0610000ZS
BnaA02G0168700ZS	BnaA02G0120100ZS	BnaC03G0735000ZS
BnaA02G0169400ZS	BnaA02G0120200ZS	BnaC03G0755600ZS
BnaA02G0172800ZS	BnaA02G0121000ZS	BnaC03G0780300ZS
BnaA02G0172900ZS	BnaA02G0121200ZS	BnaC04G0104100ZS
BnaA02G0174400ZS	BnaA02G0121300ZS	BnaC04G0134400ZS
BnaA02G0174500ZS	BnaA02G0121400ZS	BnaC04G0530200ZS
BnaA02G0175000ZS	BnaA02G0121800ZS	BnaC04G0566200ZS
BnaA02G0175600ZS	BnaA02G0123000ZS	BnaC05G0113600ZS
BnaA02G0175700ZS	BnaA02G0123100ZS	BnaC05G0184800ZS
BnaA02G0176800ZS	BnaA02G0123800ZS	BnaC05G0194700ZS
BnaA02G0177000ZS	BnaA02G0124000ZS	BnaC05G0350100ZS
BnaA02G0178000ZS	BnaA02G0124500ZS	BnaC05G0506900ZS
BnaA02G0179300ZS	BnaA02G0124700ZS	BnaC05G0507000ZS
BnaA02G0179700ZS	BnaA02G0125300ZS	BnaC06G0195900ZS
BnaA02G0180300ZS	BnaA02G0125400ZS	BnaC06G0196400ZS
BnaA02G0180600ZS	BnaA02G0125500ZS	BnaC06G0201300ZS
BnaA02G0180900ZS	BnaA02G0126200ZS	BnaC06G0238400ZS
BnaA02G0181400ZS	BnaA02G0127400ZS	BnaC06G0315000ZS
BnaA02G0182000ZS	BnaA02G0128700ZS	BnaC06G0360000ZS
BnaA02G0182800ZS	BnaA02G0128900ZS	BnaC06G0401100ZS
BnaA02G0182900ZS	BnaA02G0129000ZS	BnaC06G0406400ZS
BnaA02G0183700ZS	BnaA02G0129100ZS	BnaC06G0444600ZS
BnaA02G0184300ZS	BnaA02G0129400ZS	BnaC07G0020400ZS
BnaA02G0184400ZS	BnaA02G0130700ZS	BnaC07G0039900ZS
BnaA02G0184500ZS	BnaA02G0131000ZS	BnaC07G0174000ZS
BnaA02G0184800ZS	BnaA02G0131100ZS	BnaC07G0272100ZS
BnaA02G0185200ZS	BnaA02G0131200ZS	BnaC07G0366700ZS
BnaA02G0186400ZS	BnaA02G0131500ZS	BnaC07G0385000ZS
BnaA02G0186600ZS	BnaA02G0132000ZS	BnaC07G0519500ZS
BnaA02G0186800ZS	BnaA02G0132100ZS	BnaC07G0541800ZS
BnaA02G0187600ZS	BnaA02G0132200ZS	BnaC08G0172900ZS
BnaA02G0187700ZS	BnaA02G0132300ZS	BnaC08G0359500ZS
BnaA02G0187800ZS	BnaA02G0133000ZS	BnaC08G0387000ZS
BnaA02G0188400ZS	BnaA02G0133500ZS	BnaC08G0415800ZS
BnaA02G0188700ZS	BnaA02G0134200ZS	BnaC08G0454300ZS
BnaA02G0188900ZS	BnaA02G0134400ZS	BnaC08G0532300ZS
BnaA02G0189000ZS	BnaA02G0134800ZS	BnaC09G0125400ZS
BnaA02G0189800ZS	BnaA02G0135500ZS	BnaC09G0125500ZS
BnaA02G0190000ZS	BnaA02G0135900ZS	BnaC09G0250500ZS
BnaA02G0191400ZS	BnaA02G0136400ZS	BnaC09G0266700ZS
BnaA02G0191500ZS	BnaA02G0136900ZS	BnaC09G0353000ZS
BnaA02G0191700ZS	BnaA02G0137700ZS	BnaC09G0423400ZS
BnaA02G0191800ZS	BnaA02G0138600ZS	BnaC09G0484900ZS
BnaA02G0191900ZS	BnaA02G0138800ZS	novel.1317
BnaA02G0192400ZS	BnaA02G0139000ZS	novel.1482
BnaA02G0192700ZS	BnaA02G0139100ZS	novel.2555
BnaA02G0193000ZS	BnaA02G0141800ZS	novel.2678
BnaA02G0193300ZS	BnaA02G0141900ZS	novel.3267
BnaA02G0193500ZS	BnaA02G0143000ZS	novel.3981
BnaA02G0194500ZS	BnaA02G0143400ZS	novel.4240
BnaA02G0194700ZS	BnaA02G0143600ZS	novel.4746
BnaA02G0195600ZS	BnaA02G0143700ZS	novel.5074
BnaA02G0196100ZS	BnaA02G0143800ZS	novel.5838
BnaA02G0196600ZS	BnaA02G0144800ZS	BnaA01G0079600ZS
BnaA02G0196700ZS	BnaA02G0144900ZS	BnaA01G0134800ZS
BnaA02G0198600ZS	BnaA02G0146000ZS	BnaA01G0194400ZS
BnaA02G0199400ZS	BnaA02G0146100ZS	BnaA01G0275300ZS
BnaA02G0200100ZS	BnaA02G0146200ZS	BnaA01G0289500ZS
BnaA02G0200500ZS	BnaA02G0147200ZS	BnaA01G0289600ZS
BnaA02G0200700ZS	BnaA02G0147400ZS	BnaA01G0379400ZS
BnaA02G0201400ZS	BnaA02G0148700ZS	BnaA02G0034600ZS
BnaA02G0201700ZS	BnaA02G0149000ZS	BnaA02G0042500ZS
BnaA02G0203200ZS	BnaA02G0149100ZS	BnaA02G0047800ZS
BnaA02G0204200ZS	BnaA02G0149700ZS	BnaA02G0063900ZS
BnaA02G0206800ZS	BnaA02G0149900ZS	BnaA02G0073300ZS
BnaA02G0206900ZS	BnaA02G0151200ZS	BnaA02G0073400ZS
BnaA02G0207000ZS	BnaA02G0151400ZS	BnaA02G0246500ZS
BnaA02G0207100ZS	BnaA02G0151500ZS	BnaA02G0385600ZS
BnaA02G0207800ZS	BnaA02G0151700ZS	BnaA02G0385700ZS
BnaA02G0207900ZS	BnaA02G0153000ZS	BnaA02G0405600ZS
BnaA02G0208100ZS	BnaA02G0153300ZS	BnaA02G0412900ZS
BnaA02G0209000ZS	BnaA02G0153500ZS	BnaA02G0418100ZS
BnaA02G0209400ZS	BnaA02G0153600ZS	BnaA03G0087400ZS
BnaA02G0209500ZS	BnaA02G0153900ZS	BnaA03G0232200ZS
BnaA02G0209600ZS	BnaA02G0155200ZS	BnaA03G0391900ZS
BnaA02G0209900ZS	BnaA02G0155600ZS	BnaA03G0397800ZS
BnaA02G0211500ZS	BnaA02G0156000ZS	BnaA03G0503600ZS
BnaA02G0211800ZS	BnaA02G0156100ZS	BnaA04G0049000ZS
BnaA02G0212500ZS	BnaA02G0156700ZS	BnaA04G0076500ZS
BnaA02G0212800ZS	BnaA02G0157100ZS	BnaA04G0148000ZS
BnaA02G0214100ZS	BnaA02G0158300ZS	BnaA04G0277000ZS
BnaA02G0214700ZS	BnaA02G0158400ZS	BnaA05G0035000ZS
BnaA02G0215200ZS	BnaA02G0159200ZS	BnaA05G0070200ZS
BnaA02G0215500ZS	BnaA02G0159900ZS	BnaA05G0092800ZS
BnaA02G0215600ZS	BnaA02G0160300ZS	BnaA05G0098800ZS
BnaA02G0215800ZS	BnaA02G0160400ZS	BnaA05G0110100ZS
BnaA02G0216200ZS	BnaA02G0160500ZS	BnaA05G0153300ZS
BnaA02G0216300ZS	BnaA02G0161300ZS	BnaA05G0171100ZS
BnaA02G0217100ZS	BnaA02G0162000ZS	BnaA06G0040400ZS
BnaA02G0217200ZS	BnaA02G0162200ZS	BnaA06G0050000ZS
BnaA02G0217500ZS	BnaA02G0162700ZS	BnaA06G0076600ZS
BnaA02G0218000ZS	BnaA02G0162900ZS	BnaA06G0164400ZS
BnaA02G0218900ZS	BnaA02G0163000ZS	BnaA06G0343000ZS
BnaA02G0219700ZS	BnaA02G0163400ZS	BnaA06G0373300ZS
BnaA02G0219900ZS	BnaA02G0164100ZS	BnaA06G0418900ZS
BnaA02G0220200ZS	BnaA02G0164700ZS	BnaA07G0110800ZS
BnaA02G0221000ZS	BnaA02G0165500ZS	BnaA07G0117500ZS
BnaA02G0221600ZS	BnaA02G0165600ZS	BnaA07G0168300ZS
BnaA02G0221800ZS	BnaA02G0166200ZS	BnaA07G0186300ZS
BnaA02G0222100ZS	BnaA02G0166700ZS	BnaA07G0210200ZS
BnaA02G0222200ZS	BnaA02G0168200ZS	BnaA07G0214300ZS
BnaA02G0222700ZS	BnaA02G0168500ZS	BnaA07G0355700ZS
BnaA02G0222800ZS	BnaA02G0168700ZS	BnaA08G0055600ZS
BnaA02G0223300ZS	BnaA02G0169000ZS	BnaA08G0146400ZS
BnaA02G0224300ZS	BnaA02G0169400ZS	BnaA08G0152600ZS
BnaA02G0226100ZS	BnaA02G0170100ZS	BnaA08G0174400ZS
BnaA02G0227500ZS	BnaA02G0170300ZS	BnaA08G0306300ZS
BnaA02G0227600ZS	BnaA02G0171200ZS	BnaA09G0092300ZS
BnaA02G0227900ZS	BnaA02G0174400ZS	BnaA09G0387700ZS
BnaA02G0228300ZS	BnaA02G0174500ZS	BnaA09G0715500ZS
BnaA02G0228500ZS	BnaA02G0175000ZS	BnaA09G0715700ZS
BnaA02G0229200ZS	BnaA02G0175100ZS	BnaA09G0721400ZS
BnaA02G0229400ZS	BnaA02G0175400ZS	BnaA10G0047900ZS
BnaA02G0229700ZS	BnaA02G0175600ZS	BnaA10G0048600ZS
BnaA02G0230000ZS	BnaA02G0175700ZS	BnaA10G0095700ZS
BnaA02G0231100ZS	BnaA02G0176800ZS	BnaA10G0105400ZS
BnaA02G0231300ZS	BnaA02G0176900ZS	BnaA10G0217100ZS
BnaA02G0231400ZS	BnaA02G0178200ZS	BnaA10G0232200ZS
BnaA02G0231800ZS	BnaA02G0179100ZS	BnaA10G0242100ZS
BnaA02G0231900ZS	BnaA02G0179300ZS	BnaC01G0042600ZS
BnaA02G0232200ZS	BnaA02G0179700ZS	BnaC01G0047000ZS
BnaA02G0232400ZS	BnaA02G0179800ZS	BnaC01G0157300ZS
BnaA02G0232900ZS	BnaA02G0180100ZS	BnaC01G0212300ZS
BnaA02G0233300ZS	BnaA02G0180300ZS	BnaC01G0212400ZS
BnaA02G0236300ZS	BnaA02G0180600ZS	BnaC01G0213400ZS
BnaA02G0236700ZS	BnaA02G0180900ZS	BnaC01G0250800ZS
BnaA02G0237500ZS	BnaA02G0181400ZS	BnaC01G0265300ZS
BnaA02G0237800ZS	BnaA02G0182000ZS	BnaC01G0284700ZS
BnaA02G0238400ZS	BnaA02G0182400ZS	BnaC01G0288300ZS
BnaA02G0238800ZS	BnaA02G0182800ZS	BnaC01G0288400ZS
BnaA02G0239500ZS	BnaA02G0182900ZS	BnaC01G0333900ZS
BnaA02G0239700ZS	BnaA02G0183000ZS	BnaC01G0378200ZS
BnaA02G0239800ZS	BnaA02G0183200ZS	BnaC01G0435200ZS
BnaA02G0240600ZS	BnaA02G0183300ZS	BnaC01G0484000ZS
BnaA02G0240900ZS	BnaA02G0183500ZS	BnaC02G0087700ZS
BnaA02G0243500ZS	BnaA02G0183900ZS	BnaC02G0143600ZS
BnaA02G0244100ZS	BnaA02G0184400ZS	BnaC02G0163000ZS
BnaA02G0244300ZS	BnaA02G0184500ZS	BnaC02G0207500ZS
BnaA02G0244900ZS	BnaA02G0185200ZS	BnaC02G0257100ZS
BnaA02G0245000ZS	BnaA02G0185900ZS	BnaC02G0268100ZS
BnaA02G0245500ZS	BnaA02G0186100ZS	BnaC02G0409700ZS
BnaA02G0246100ZS	BnaA02G0186600ZS	BnaC02G0483100ZS
BnaA02G0246200ZS	BnaA02G0186900ZS	BnaC02G0541800ZS
BnaA02G0246400ZS	BnaA02G0187600ZS	BnaC03G0035800ZS
BnaA02G0246500ZS	BnaA02G0187700ZS	BnaC03G0047500ZS
BnaA02G0247300ZS	BnaA02G0188500ZS	BnaC03G0063700ZS
BnaA02G0247600ZS	BnaA02G0188700ZS	BnaC03G0079100ZS
BnaA02G0247800ZS	BnaA02G0188900ZS	BnaC03G0172700ZS
BnaA02G0247900ZS	BnaA02G0189700ZS	BnaC03G0195700ZS
BnaA02G0249000ZS	BnaA02G0189900ZS	BnaC03G0244000ZS
BnaA02G0249200ZS	BnaA02G0191400ZS	BnaC03G0272000ZS
BnaA02G0249300ZS	BnaA02G0191500ZS	BnaC03G0313300ZS
BnaA02G0249500ZS	BnaA02G0192100ZS	BnaC03G0313400ZS
BnaA02G0250100ZS	BnaA02G0192600ZS	BnaC03G0313700ZS
BnaA02G0250700ZS	BnaA02G0193000ZS	BnaC03G0337900ZS
BnaA02G0251200ZS	BnaA02G0193300ZS	BnaC03G0434500ZS
BnaA02G0252200ZS	BnaA02G0194400ZS	BnaC03G0439900ZS
BnaA02G0252300ZS	BnaA02G0194500ZS	BnaC03G0440500ZS
BnaA02G0254300ZS	BnaA02G0194800ZS	BnaC03G0457900ZS
BnaA02G0255100ZS	BnaA02G0195600ZS	BnaC03G0566300ZS
BnaA02G0255700ZS	BnaA02G0196100ZS	BnaC03G0612100ZS
BnaA02G0256300ZS	BnaA02G0196600ZS	BnaC03G0751800ZS
BnaA02G0256900ZS	BnaA02G0196700ZS	BnaC03G0777500ZS
BnaA02G0257600ZS	BnaA02G0197000ZS	BnaC03G0809700ZS
BnaA02G0258200ZS	BnaA02G0199700ZS	BnaC03G0816400ZS
BnaA02G0258500ZS	BnaA02G0200700ZS	BnaC04G0018100ZS
BnaA02G0258900ZS	BnaA02G0200900ZS	BnaC04G0023200ZS
BnaA02G0259700ZS	BnaA02G0201400ZS	BnaC04G0110700ZS
BnaA02G0261200ZS	BnaA02G0201500ZS	BnaC04G0184700ZS
BnaA02G0261300ZS	BnaA02G0201600ZS	BnaC04G0207500ZS
BnaA02G0261400ZS	BnaA02G0203200ZS	BnaC04G0226700ZS
BnaA02G0261500ZS	BnaA02G0203300ZS	BnaC04G0268700ZS
BnaA02G0265200ZS	BnaA02G0203800ZS	BnaC04G0334400ZS
BnaA02G0265300ZS	BnaA02G0204700ZS	BnaC04G0355100ZS
BnaA02G0265500ZS	BnaA02G0205500ZS	BnaC04G0358100ZS
BnaA02G0266500ZS	BnaA02G0206100ZS	BnaC04G0520300ZS
BnaA02G0266900ZS	BnaA02G0206900ZS	BnaC04G0532900ZS
BnaA02G0267200ZS	BnaA02G0207100ZS	BnaC04G0538200ZS
BnaA02G0269800ZS	BnaA02G0207700ZS	BnaC05G0111700ZS
BnaA02G0270200ZS	BnaA02G0207900ZS	BnaC05G0114300ZS
BnaA02G0270400ZS	BnaA02G0208700ZS	BnaC05G0175800ZS
BnaA02G0271000ZS	BnaA02G0208900ZS	BnaC05G0241800ZS
BnaA02G0272000ZS	BnaA02G0209000ZS	BnaC05G0299400ZS
BnaA02G0272400ZS	BnaA02G0209500ZS	BnaC06G0102800ZS
BnaA02G0273000ZS	BnaA02G0209600ZS	BnaC06G0141500ZS
BnaA02G0276300ZS	BnaA02G0209900ZS	BnaC06G0162400ZS
BnaA02G0276700ZS	BnaA02G0210100ZS	BnaC06G0220900ZS
BnaA02G0277000ZS	BnaA02G0210600ZS	BnaC06G0308000ZS
BnaA02G0277400ZS	BnaA02G0210700ZS	BnaC06G0318800ZS
BnaA02G0277500ZS	BnaA02G0210800ZS	BnaC06G0355200ZS
BnaA02G0278100ZS	BnaA02G0211000ZS	BnaC06G0375600ZS
BnaA02G0279100ZS	BnaA02G0211100ZS	BnaC06G0375700ZS
BnaA02G0279700ZS	BnaA02G0211500ZS	BnaC07G0125200ZS
BnaA02G0280100ZS	BnaA02G0211900ZS	BnaC07G0154300ZS
BnaA02G0280400ZS	BnaA02G0212000ZS	BnaC07G0201300ZS
BnaA02G0281200ZS	BnaA02G0212100ZS	BnaC07G0206800ZS
BnaA02G0281900ZS	BnaA02G0212200ZS	BnaC07G0219600ZS
BnaA02G0282400ZS	BnaA02G0212300ZS	BnaC07G0227200ZS
BnaA02G0282500ZS	BnaA02G0212500ZS	BnaC07G0380100ZS
BnaA02G0283100ZS	BnaA02G0212600ZS	BnaC07G0463000ZS
BnaA02G0284100ZS	BnaA02G0212700ZS	BnaC08G0081200ZS
BnaA02G0284400ZS	BnaA02G0212800ZS	BnaC08G0134400ZS
BnaA02G0284600ZS	BnaA02G0214100ZS	BnaC08G0270300ZS
BnaA02G0284700ZS	BnaA02G0214700ZS	BnaC08G0291100ZS
BnaA02G0284900ZS	BnaA02G0215200ZS	BnaC08G0349200ZS
BnaA02G0285000ZS	BnaA02G0215800ZS	BnaC08G0369200ZS
BnaA02G0285600ZS	BnaA02G0216200ZS	BnaC08G0460400ZS
BnaA02G0286100ZS	BnaA02G0217000ZS	BnaC08G0530500ZS
BnaA02G0286300ZS	BnaA02G0217100ZS	BnaC08G0531200ZS
BnaA02G0286500ZS	BnaA02G0217500ZS	BnaC09G0002200ZS
BnaA02G0286900ZS	BnaA02G0218000ZS	BnaC09G0146100ZS
BnaA02G0287300ZS	BnaA02G0218800ZS	BnaC09G0201200ZS
BnaA02G0290300ZS	BnaA02G0219700ZS	BnaC09G0204900ZS
BnaA02G0291000ZS	BnaA02G0219800ZS	BnaC09G0325300ZS
BnaA02G0291900ZS	BnaA02G0219900ZS	BnaC09G0332000ZS
BnaA02G0292700ZS	BnaA02G0220200ZS	BnaC09G0359600ZS
BnaA02G0292900ZS	BnaA02G0220700ZS	BnaC09G0613200ZS
BnaA02G0294300ZS	BnaA02G0221000ZS	BnaC09G0621000ZS
BnaA02G0295400ZS	BnaA02G0221200ZS	novel.1027
BnaA02G0296100ZS	BnaA02G0221800ZS	novel.1102
BnaA02G0296200ZS	BnaA02G0222400ZS	novel.1169
BnaA02G0296800ZS	BnaA02G0222700ZS	novel.1271
BnaA02G0298800ZS	BnaA02G0222800ZS	novel.1287
BnaA02G0300200ZS	BnaA02G0222900ZS	novel.1515
BnaA02G0300400ZS	BnaA02G0224300ZS	novel.1570
BnaA02G0301100ZS	BnaA02G0226100ZS	novel.2516
BnaA02G0302200ZS	BnaA02G0226300ZS	novel.2594
BnaA02G0302700ZS	BnaA02G0227600ZS	novel.2779
BnaA02G0303100ZS	BnaA02G0228200ZS	novel.2845
BnaA02G0305400ZS	BnaA02G0228300ZS	novel.2991
BnaA02G0305800ZS	BnaA02G0229200ZS	novel.3019
BnaA02G0305900ZS	BnaA02G0229400ZS	novel.3312
BnaA02G0306700ZS	BnaA02G0230400ZS	novel.4292
BnaA02G0307300ZS	BnaA02G0230800ZS	novel.4375
BnaA02G0307600ZS	BnaA02G0231300ZS	novel.4428
BnaA02G0308300ZS	BnaA02G0231900ZS	novel.4445
BnaA02G0308600ZS	BnaA02G0232600ZS	novel.4451
BnaA02G0309000ZS	BnaA02G0233300ZS	novel.4590
BnaA02G0309400ZS	BnaA02G0234000ZS	novel.4644
BnaA02G0309500ZS	BnaA02G0235500ZS	novel.4781
BnaA02G0310000ZS	BnaA02G0236100ZS	novel.4822
BnaA02G0310400ZS	BnaA02G0236300ZS	novel.4960
BnaA02G0311000ZS	BnaA02G0236500ZS	novel.5236
BnaA02G0311200ZS	BnaA02G0236600ZS	novel.5329
BnaA02G0311600ZS	BnaA02G0236700ZS	novel.5341
BnaA02G0311900ZS	BnaA02G0237500ZS	novel.5489
BnaA02G0312300ZS	BnaA02G0237800ZS	novel.5490
BnaA02G0313000ZS	BnaA02G0238300ZS	novel.5685
BnaA02G0313500ZS	BnaA02G0238400ZS	novel.5773
BnaA02G0313600ZS	BnaA02G0239000ZS	novel.5791
BnaA02G0313700ZS	BnaA02G0239400ZS	novel.590
BnaA02G0313800ZS	BnaA02G0239500ZS	novel.5990
BnaA02G0313900ZS	BnaA02G0239700ZS	novel.608
BnaA02G0314600ZS	BnaA02G0239800ZS	novel.6344
BnaA02G0315300ZS	BnaA02G0240500ZS	novel.768
BnaA02G0315500ZS	BnaA02G0240600ZS	novel.929
BnaA02G0316800ZS	BnaA02G0240900ZS	BnaA01G0090400ZS
BnaA02G0317000ZS	BnaA02G0241400ZS	BnaA01G0107000ZS
BnaA02G0317500ZS	BnaA02G0242300ZS	BnaA01G0123200ZS
BnaA02G0317700ZS	BnaA02G0243500ZS	BnaA01G0126700ZS
BnaA02G0318400ZS	BnaA02G0244100ZS	BnaA01G0135200ZS
BnaA02G0318800ZS	BnaA02G0244300ZS	BnaA01G0161300ZS
BnaA02G0319600ZS	BnaA02G0244900ZS	BnaA01G0161400ZS
BnaA02G0320200ZS	BnaA02G0245500ZS	BnaA01G0224000ZS
BnaA02G0320400ZS	BnaA02G0245700ZS	BnaA01G0298100ZS
BnaA02G0320900ZS	BnaA02G0246100ZS	BnaA01G0298300ZS
BnaA02G0321800ZS	BnaA02G0246400ZS	BnaA02G0018700ZS
BnaA02G0321900ZS	BnaA02G0247200ZS	BnaA02G0028900ZS
BnaA02G0323000ZS	BnaA02G0247500ZS	BnaA02G0036800ZS
BnaA02G0323600ZS	BnaA02G0247600ZS	BnaA02G0050800ZS
BnaA02G0324100ZS	BnaA02G0247800ZS	BnaA02G0051000ZS
BnaA02G0324600ZS	BnaA02G0247900ZS	BnaA02G0054000ZS
BnaA02G0324800ZS	BnaA02G0248600ZS	BnaA02G0067600ZS
BnaA02G0324900ZS	BnaA02G0249000ZS	BnaA02G0069900ZS
BnaA02G0325300ZS	BnaA02G0249200ZS	BnaA02G0071200ZS
BnaA02G0325600ZS	BnaA02G0249500ZS	BnaA02G0115100ZS
BnaA02G0325800ZS	BnaA02G0250100ZS	BnaA02G0385300ZS
BnaA02G0325900ZS	BnaA02G0250700ZS	BnaA02G0394800ZS
BnaA02G0327300ZS	BnaA02G0251700ZS	BnaA02G0398700ZS
BnaA02G0327400ZS	BnaA02G0252100ZS	BnaA02G0402000ZS
BnaA02G0327900ZS	BnaA02G0252300ZS	BnaA02G0407700ZS
BnaA02G0328000ZS	BnaA02G0253200ZS	BnaA02G0410700ZS
BnaA02G0328300ZS	BnaA02G0253800ZS	BnaA03G0098600ZS
BnaA02G0328500ZS	BnaA02G0253900ZS	BnaA03G0142400ZS
BnaA02G0328800ZS	BnaA02G0254100ZS	BnaA03G0172600ZS
BnaA02G0329100ZS	BnaA02G0254200ZS	BnaA03G0221300ZS
BnaA02G0329300ZS	BnaA02G0254300ZS	BnaA03G0257500ZS
BnaA02G0329400ZS	BnaA02G0255100ZS	BnaA03G0314900ZS
BnaA02G0329500ZS	BnaA02G0255500ZS	BnaA03G0380100ZS
BnaA02G0331100ZS	BnaA02G0255700ZS	BnaA03G0408400ZS
BnaA02G0331200ZS	BnaA02G0256900ZS	BnaA03G0445900ZS
BnaA02G0331500ZS	BnaA02G0257000ZS	BnaA03G0487600ZS
BnaA02G0331600ZS	BnaA02G0257600ZS	BnaA04G0026900ZS
BnaA02G0331700ZS	BnaA02G0257900ZS	BnaA04G0056400ZS
BnaA02G0333000ZS	BnaA02G0258500ZS	BnaA04G0195200ZS
BnaA02G0333200ZS	BnaA02G0259700ZS	BnaA04G0196600ZS
BnaA02G0333400ZS	BnaA02G0260600ZS	BnaA04G0200400ZS
BnaA02G0333700ZS	BnaA02G0261300ZS	BnaA04G0240600ZS
BnaA02G0333800ZS	BnaA02G0261400ZS	BnaA04G0259600ZS
BnaA02G0334000ZS	BnaA02G0261500ZS	BnaA04G0268400ZS
BnaA02G0334100ZS	BnaA02G0262700ZS	BnaA05G0061600ZS
BnaA02G0334200ZS	BnaA02G0262800ZS	BnaA05G0086600ZS
BnaA02G0334400ZS	BnaA02G0265000ZS	BnaA05G0087900ZS
BnaA02G0335700ZS	BnaA02G0265200ZS	BnaA05G0101500ZS
BnaA02G0335800ZS	BnaA02G0265300ZS	BnaA05G0104200ZS
BnaA02G0336100ZS	BnaA02G0265900ZS	BnaA05G0108900ZS
BnaA02G0336600ZS	BnaA02G0266500ZS	BnaA05G0112900ZS
BnaA02G0337800ZS	BnaA02G0266600ZS	BnaA05G0184600ZS
BnaA02G0338000ZS	BnaA02G0267600ZS	BnaA05G0318500ZS
BnaA02G0338500ZS	BnaA02G0268700ZS	BnaA05G0328700ZS
BnaA02G0338700ZS	BnaA02G0269100ZS	BnaA05G0381600ZS
BnaA02G0339100ZS	BnaA02G0269800ZS	BnaA06G0006600ZS
BnaA02G0339800ZS	BnaA02G0270200ZS	BnaA06G0101700ZS
BnaA02G0341900ZS	BnaA02G0270500ZS	BnaA06G0117000ZS
BnaA02G0342200ZS	BnaA02G0271000ZS	BnaA06G0121300ZS
BnaA02G0342500ZS	BnaA02G0271800ZS	BnaA06G0129300ZS
BnaA02G0342600ZS	BnaA02G0272400ZS	BnaA06G0156100ZS
BnaA02G0342900ZS	BnaA02G0272500ZS	BnaA06G0193900ZS
BnaA02G0344000ZS	BnaA02G0274100ZS	BnaA06G0263500ZS
BnaA02G0344200ZS	BnaA02G0277000ZS	BnaA06G0276800ZS
BnaA02G0344400ZS	BnaA02G0277400ZS	BnaA06G0299300ZS
BnaA02G0345900ZS	BnaA02G0277500ZS	BnaA06G0302000ZS
BnaA02G0346300ZS	BnaA02G0277800ZS	BnaA06G0321400ZS
BnaA02G0346700ZS	BnaA02G0278100ZS	BnaA06G0329500ZS
BnaA02G0347300ZS	BnaA02G0279700ZS	BnaA06G0348200ZS
BnaA02G0347500ZS	BnaA02G0280100ZS	BnaA06G0348800ZS
BnaA02G0349000ZS	BnaA02G0280400ZS	BnaA06G0352200ZS
BnaA02G0349300ZS	BnaA02G0281200ZS	BnaA06G0358500ZS
BnaA02G0350200ZS	BnaA02G0281600ZS	BnaA06G0362100ZS
BnaA02G0350900ZS	BnaA02G0281900ZS	BnaA06G0373500ZS
BnaA02G0351800ZS	BnaA02G0282300ZS	BnaA06G0416400ZS
BnaA02G0352300ZS	BnaA02G0282400ZS	BnaA06G0417400ZS
BnaA02G0352800ZS	BnaA02G0282500ZS	BnaA06G0435100ZS
BnaA02G0353500ZS	BnaA02G0283100ZS	BnaA07G0026200ZS
BnaA02G0353700ZS	BnaA02G0283800ZS	BnaA07G0186800ZS
BnaA02G0353800ZS	BnaA02G0284400ZS	BnaA07G0191400ZS
BnaA02G0354100ZS	BnaA02G0284600ZS	BnaA07G0195300ZS
BnaA02G0354500ZS	BnaA02G0284700ZS	BnaA07G0201300ZS
BnaA02G0354700ZS	BnaA02G0284900ZS	BnaA07G0214400ZS
BnaA02G0355000ZS	BnaA02G0285000ZS	BnaA07G0221000ZS
BnaA02G0355800ZS	BnaA02G0285600ZS	BnaA07G0266500ZS
BnaA02G0356600ZS	BnaA02G0285800ZS	BnaA07G0302500ZS
BnaA02G0356800ZS	BnaA02G0285900ZS	BnaA07G0338800ZS
BnaA02G0356900ZS	BnaA02G0286100ZS	BnaA07G0385300ZS
BnaA02G0357700ZS	BnaA02G0286300ZS	BnaA08G0137900ZS
BnaA02G0358200ZS	BnaA02G0286500ZS	BnaA08G0138800ZS
BnaA02G0359300ZS	BnaA02G0286900ZS	BnaA08G0139300ZS
BnaA02G0359500ZS	BnaA02G0287300ZS	BnaA08G0142300ZS
BnaA02G0359700ZS	BnaA02G0290000ZS	BnaA08G0206000ZS
BnaA02G0360300ZS	BnaA02G0290300ZS	BnaA08G0227700ZS
BnaA02G0360500ZS	BnaA02G0290400ZS	BnaA09G0008100ZS
BnaA02G0361500ZS	BnaA02G0291000ZS	BnaA09G0135300ZS
BnaA02G0361600ZS	BnaA02G0291600ZS	BnaA09G0137300ZS
BnaA02G0361700ZS	BnaA02G0291900ZS	BnaA09G0148000ZS
BnaA02G0361800ZS	BnaA02G0292400ZS	BnaA09G0188800ZS
BnaA02G0362500ZS	BnaA02G0292900ZS	BnaA09G0201300ZS
BnaA02G0362600ZS	BnaA02G0294200ZS	BnaA09G0388700ZS
BnaA02G0362800ZS	BnaA02G0294400ZS	BnaA09G0542500ZS
BnaA02G0363300ZS	BnaA02G0294700ZS	BnaA09G0706000ZS
BnaA02G0363400ZS	BnaA02G0295100ZS	BnaA09G0713600ZS
BnaA02G0363700ZS	BnaA02G0295400ZS	BnaA10G0119100ZS
BnaA02G0363800ZS	BnaA02G0296100ZS	BnaA10G0126000ZS
BnaA02G0364200ZS	BnaA02G0296200ZS	BnaA10G0168900ZS
BnaA02G0364400ZS	BnaA02G0296600ZS	BnaA10G0186600ZS
BnaA02G0364800ZS	BnaA02G0297700ZS	BnaA10G0190100ZS
BnaA02G0365200ZS	BnaA02G0298800ZS	BnaA10G0194600ZS
BnaA02G0365500ZS	BnaA02G0298900ZS	BnaA10G0195300ZS
BnaA02G0366300ZS	BnaA02G0299700ZS	BnaA10G0205300ZS
BnaA02G0366700ZS	BnaA02G0299800ZS	BnaA10G0205400ZS
BnaA02G0366900ZS	BnaA02G0300200ZS	BnaA10G0284800ZS
BnaA02G0367700ZS	BnaA02G0301100ZS	BnaC01G0023000ZS
BnaA02G0367800ZS	BnaA02G0302700ZS	BnaC01G0041900ZS
BnaA02G0368900ZS	BnaA02G0303000ZS	BnaC01G0126400ZS
BnaA02G0369200ZS	BnaA02G0303100ZS	BnaC01G0234100ZS
BnaA02G0369400ZS	BnaA02G0304300ZS	BnaC01G0300900ZS
BnaA02G0370900ZS	BnaA02G0305400ZS	BnaC01G0349500ZS
BnaA02G0371600ZS	BnaA02G0305800ZS	BnaC01G0367300ZS
BnaA02G0371700ZS	BnaA02G0305900ZS	BnaC01G0429700ZS
BnaA02G0371800ZS	BnaA02G0306300ZS	BnaC01G0432400ZS
BnaA02G0372700ZS	BnaA02G0307600ZS	BnaC01G0464100ZS
BnaA02G0373100ZS	BnaA02G0307800ZS	BnaC01G0464200ZS
BnaA02G0373200ZS	BnaA02G0308300ZS	BnaC01G0466300ZS
BnaA02G0373300ZS	BnaA02G0308600ZS	BnaC01G0473300ZS
BnaA02G0373500ZS	BnaA02G0309000ZS	BnaC01G0476500ZS
BnaA02G0373900ZS	BnaA02G0309100ZS	BnaC02G0118700ZS
BnaA02G0374000ZS	BnaA02G0309200ZS	BnaC02G0118800ZS
BnaA02G0374800ZS	BnaA02G0309300ZS	BnaC02G0167000ZS
BnaA02G0375000ZS	BnaA02G0309400ZS	BnaC02G0171200ZS
BnaA02G0375200ZS	BnaA02G0309500ZS	BnaC02G0280100ZS
BnaA02G0376900ZS	BnaA02G0309600ZS	BnaC02G0419500ZS
BnaA02G0377000ZS	BnaA02G0311000ZS	BnaC02G0424900ZS
BnaA02G0377200ZS	BnaA02G0311200ZS	BnaC02G0465400ZS
BnaA02G0377900ZS	BnaA02G0311900ZS	BnaC02G0477600ZS
BnaA02G0379600ZS	BnaA02G0313000ZS	BnaC02G0499500ZS
BnaA02G0379700ZS	BnaA02G0313500ZS	BnaC03G0003500ZS
BnaA02G0380400ZS	BnaA02G0313600ZS	BnaC03G0036500ZS
BnaA02G0381700ZS	BnaA02G0313800ZS	BnaC03G0050300ZS
BnaA02G0381800ZS	BnaA02G0313900ZS	BnaC03G0090100ZS
BnaA02G0382300ZS	BnaA02G0315300ZS	BnaC03G0102800ZS
BnaA02G0383500ZS	BnaA02G0315900ZS	BnaC03G0214800ZS
BnaA02G0383600ZS	BnaA02G0316800ZS	BnaC03G0242600ZS
BnaA02G0383900ZS	BnaA02G0316900ZS	BnaC03G0277900ZS
BnaA02G0384000ZS	BnaA02G0317000ZS	BnaC03G0371800ZS
BnaA02G0384200ZS	BnaA02G0317400ZS	BnaC03G0441000ZS
BnaA02G0384300ZS	BnaA02G0317500ZS	BnaC03G0491800ZS
BnaA02G0384700ZS	BnaA02G0317700ZS	BnaC03G0536500ZS
BnaA02G0384800ZS	BnaA02G0318400ZS	BnaC03G0662500ZS
BnaA02G0384900ZS	BnaA02G0318600ZS	BnaC03G0728900ZS
BnaA02G0385000ZS	BnaA02G0319600ZS	BnaC03G0761800ZS
BnaA02G0385300ZS	BnaA02G0320000ZS	BnaC03G0815100ZS
BnaA02G0387600ZS	BnaA02G0320100ZS	BnaC04G0009200ZS
BnaA02G0388200ZS	BnaA02G0320800ZS	BnaC04G0166300ZS
BnaA02G0388300ZS	BnaA02G0321600ZS	BnaC04G0166400ZS
BnaA02G0389200ZS	BnaA02G0321900ZS	BnaC04G0257400ZS
BnaA02G0389500ZS	BnaA02G0323000ZS	BnaC04G0265500ZS
BnaA02G0389800ZS	BnaA02G0324100ZS	BnaC04G0270100ZS
BnaA02G0391100ZS	BnaA02G0324600ZS	BnaC04G0270200ZS
BnaA02G0391300ZS	BnaA02G0325100ZS	BnaC04G0331600ZS
BnaA02G0391800ZS	BnaA02G0325200ZS	BnaC04G0410600ZS
BnaA02G0391900ZS	BnaA02G0325500ZS	BnaC04G0530100ZS
BnaA02G0392600ZS	BnaA02G0327000ZS	BnaC04G0546900ZS
BnaA02G0393100ZS	BnaA02G0327300ZS	BnaC04G0547400ZS
BnaA02G0393200ZS	BnaA02G0327400ZS	BnaC04G0560300ZS
BnaA02G0393600ZS	BnaA02G0328000ZS	BnaC04G0564900ZS
BnaA02G0394100ZS	BnaA02G0328300ZS	BnaC04G0571000ZS
BnaA02G0394700ZS	BnaA02G0328500ZS	BnaC04G0607700ZS
BnaA02G0394800ZS	BnaA02G0328800ZS	BnaC05G0009200ZS
BnaA02G0395400ZS	BnaA02G0329100ZS	BnaC05G0010800ZS
BnaA02G0396000ZS	BnaA02G0329400ZS	BnaC05G0019900ZS
BnaA02G0396700ZS	BnaA02G0329500ZS	BnaC05G0095500ZS
BnaA02G0399400ZS	BnaA02G0331100ZS	BnaC05G0181200ZS
BnaA02G0399800ZS	BnaA02G0331200ZS	BnaC05G0398400ZS
BnaA02G0400200ZS	BnaA02G0331300ZS	BnaC05G0509500ZS
BnaA02G0401800ZS	BnaA02G0333200ZS	BnaC05G0564200ZS
BnaA02G0402100ZS	BnaA02G0333500ZS	BnaC06G0198500ZS
BnaA02G0403400ZS	BnaA02G0334200ZS	BnaC06G0231300ZS
BnaA02G0403600ZS	BnaA02G0334400ZS	BnaC06G0238100ZS
BnaA02G0405400ZS	BnaA02G0334600ZS	BnaC06G0254800ZS
BnaA02G0405600ZS	BnaA02G0335200ZS	BnaC06G0318900ZS
BnaA02G0405800ZS	BnaA02G0336600ZS	BnaC06G0395700ZS
BnaA02G0405900ZS	BnaA02G0337300ZS	BnaC06G0404500ZS
BnaA02G0406000ZS	BnaA02G0337400ZS	BnaC06G0411500ZS
BnaA02G0406300ZS	BnaA02G0337800ZS	BnaC07G0158900ZS
BnaA02G0406400ZS	BnaA02G0338000ZS	BnaC07G0261700ZS
BnaA02G0406900ZS	BnaA02G0338300ZS	BnaC07G0279200ZS
BnaA02G0407400ZS	BnaA02G0338500ZS	BnaC07G0300800ZS
BnaA02G0407800ZS	BnaA02G0338700ZS	BnaC07G0331000ZS
BnaA02G0407900ZS	BnaA02G0339100ZS	BnaC07G0500400ZS
BnaA02G0408000ZS	BnaA02G0339200ZS	BnaC08G0104600ZS
BnaA02G0409200ZS	BnaA02G0339800ZS	BnaC08G0253900ZS
BnaA02G0409400ZS	BnaA02G0341400ZS	BnaC08G0413800ZS
BnaA02G0409900ZS	BnaA02G0341900ZS	BnaC08G0455200ZS
BnaA02G0410000ZS	BnaA02G0342100ZS	BnaC08G0523700ZS
BnaA02G0410200ZS	BnaA02G0342200ZS	BnaC08G0524700ZS
BnaA02G0410400ZS	BnaA02G0342500ZS	BnaC08G0526000ZS
BnaA02G0411500ZS	BnaA02G0342900ZS	BnaC08G0529200ZS
BnaA02G0412900ZS	BnaA02G0344000ZS	BnaC09G0126900ZS
BnaA02G0413300ZS	BnaA02G0344200ZS	BnaC09G0236700ZS
BnaA02G0413500ZS	BnaA02G0344300ZS	BnaC09G0266800ZS
BnaA02G0413900ZS	BnaA02G0344400ZS	BnaC09G0354200ZS
BnaA02G0414300ZS	BnaA02G0345000ZS	BnaC09G0466000ZS
BnaA02G0414400ZS	BnaA02G0345900ZS	BnaC09G0476100ZS
BnaA02G0414600ZS	BnaA02G0346300ZS	BnaC09G0478400ZS
BnaA02G0415300ZS	BnaA02G0346600ZS	BnaC09G0483000ZS
BnaA02G0416300ZS	BnaA02G0347300ZS	novel.136
BnaA02G0416400ZS	BnaA02G0347400ZS	novel.168
BnaA02G0416800ZS	BnaA02G0347500ZS	novel.1853
BnaA02G0416900ZS	BnaA02G0347600ZS	novel.1969
BnaA02G0417400ZS	BnaA02G0348300ZS	novel.1995
BnaA02G0418000ZS	BnaA02G0349000ZS	novel.2338
BnaA02G0419200ZS	BnaA02G0349200ZS	novel.2802
BnaA03G0000400ZS	BnaA02G0350900ZS	novel.2871
BnaA03G0000600ZS	BnaA02G0351400ZS	novel.3052
BnaA03G0000700ZS	BnaA02G0351500ZS	novel.4383
BnaA03G0001000ZS	BnaA02G0352100ZS	novel.4645
BnaA03G0001800ZS	BnaA02G0353200ZS	novel.5383
BnaA03G0001900ZS	BnaA02G0353700ZS	novel.5706
BnaA03G0002200ZS	BnaA02G0353800ZS	novel.5710
BnaA03G0002500ZS	BnaA02G0354100ZS	novel.624
BnaA03G0002600ZS	BnaA02G0354500ZS	novel.902
BnaA03G0002700ZS	BnaA02G0354700ZS
BnaA03G0002900ZS	BnaA02G0354900ZS
BnaA03G0003200ZS	BnaA02G0355000ZS
BnaA03G0004000ZS	BnaA02G0355100ZS
BnaA03G0004200ZS	BnaA02G0355800ZS
BnaA03G0004800ZS	BnaA02G0356700ZS
BnaA03G0005400ZS	BnaA02G0356900ZS
BnaA03G0005800ZS	BnaA02G0358200ZS
BnaA03G0006300ZS	BnaA02G0359100ZS
BnaA03G0006500ZS	BnaA02G0359700ZS
BnaA03G0007300ZS	BnaA02G0360300ZS
BnaA03G0007400ZS	BnaA02G0360800ZS
BnaA03G0007500ZS	BnaA02G0361600ZS
BnaA03G0008200ZS	BnaA02G0361800ZS
BnaA03G0008300ZS	BnaA02G0362400ZS
BnaA03G0008600ZS	BnaA02G0362500ZS
BnaA03G0008900ZS	BnaA02G0362600ZS
BnaA03G0009400ZS	BnaA02G0362700ZS
BnaA03G0009700ZS	BnaA02G0363300ZS
BnaA03G0010100ZS	BnaA02G0363400ZS
BnaA03G0010600ZS	BnaA02G0363800ZS
BnaA03G0010800ZS	BnaA02G0364700ZS
BnaA03G0010900ZS	BnaA02G0364800ZS
BnaA03G0011300ZS	BnaA02G0364900ZS
BnaA03G0013700ZS	BnaA02G0365300ZS
BnaA03G0014300ZS	BnaA02G0365500ZS
BnaA03G0014800ZS	BnaA02G0365900ZS
BnaA03G0015300ZS	BnaA02G0366200ZS
BnaA03G0015400ZS	BnaA02G0366300ZS
BnaA03G0015800ZS	BnaA02G0366900ZS
BnaA03G0016500ZS	BnaA02G0367100ZS
BnaA03G0016800ZS	BnaA02G0367800ZS
BnaA03G0017500ZS	BnaA02G0368500ZS
BnaA03G0018900ZS	BnaA02G0368800ZS
BnaA03G0019100ZS	BnaA02G0369000ZS
BnaA03G0020100ZS	BnaA02G0370900ZS
BnaA03G0021000ZS	BnaA02G0371500ZS
BnaA03G0021300ZS	BnaA02G0371600ZS
BnaA03G0022300ZS	BnaA02G0371700ZS
BnaA03G0022600ZS	BnaA02G0372100ZS
BnaA03G0023000ZS	BnaA02G0372700ZS
BnaA03G0023500ZS	BnaA02G0372800ZS
BnaA03G0023600ZS	BnaA02G0373100ZS
BnaA03G0023700ZS	BnaA02G0373200ZS
BnaA03G0024000ZS	BnaA02G0373500ZS
BnaA03G0024200ZS	BnaA02G0373900ZS
BnaA03G0024500ZS	BnaA02G0374000ZS
BnaA03G0024700ZS	BnaA02G0375200ZS
BnaA03G0025200ZS	BnaA02G0375400ZS
BnaA03G0025700ZS	BnaA02G0376600ZS
BnaA03G0026700ZS	BnaA02G0376800ZS
BnaA03G0027000ZS	BnaA02G0376900ZS
BnaA03G0027200ZS	BnaA02G0377200ZS
BnaA03G0027700ZS	BnaA02G0377500ZS
BnaA03G0028700ZS	BnaA02G0377900ZS
BnaA03G0030000ZS	BnaA02G0378000ZS
BnaA03G0030500ZS	BnaA02G0378100ZS
BnaA03G0030700ZS	BnaA02G0378700ZS
BnaA03G0031300ZS	BnaA02G0379600ZS
BnaA03G0031600ZS	BnaA02G0379700ZS
BnaA03G0032200ZS	BnaA02G0381300ZS
BnaA03G0032500ZS	BnaA02G0381400ZS
BnaA03G0032700ZS	BnaA02G0381500ZS
BnaA03G0033000ZS	BnaA02G0382300ZS
BnaA03G0033100ZS	BnaA02G0382400ZS
BnaA03G0033500ZS	BnaA02G0383700ZS
BnaA03G0034400ZS	BnaA02G0383800ZS
BnaA03G0034800ZS	BnaA02G0384000ZS
BnaA03G0035000ZS	BnaA02G0384200ZS
BnaA03G0035300ZS	BnaA02G0384300ZS
BnaA03G0035400ZS	BnaA02G0384500ZS
BnaA03G0035500ZS	BnaA02G0384700ZS
BnaA03G0035600ZS	BnaA02G0384800ZS
BnaA03G0036200ZS	BnaA02G0385300ZS
BnaA03G0037800ZS	BnaA02G0385500ZS
BnaA03G0039200ZS	BnaA02G0385600ZS
BnaA03G0039500ZS	BnaA02G0385700ZS
BnaA03G0039800ZS	BnaA02G0386000ZS
BnaA03G0039900ZS	BnaA02G0386600ZS
BnaA03G0040100ZS	BnaA02G0387100ZS
BnaA03G0040400ZS	BnaA02G0387500ZS
BnaA03G0040500ZS	BnaA02G0387600ZS
BnaA03G0042200ZS	BnaA02G0389500ZS
BnaA03G0042600ZS	BnaA02G0389800ZS
BnaA03G0042700ZS	BnaA02G0391300ZS
BnaA03G0042900ZS	BnaA02G0391700ZS
BnaA03G0043000ZS	BnaA02G0391900ZS
BnaA03G0043200ZS	BnaA02G0392000ZS
BnaA03G0043300ZS	BnaA02G0392600ZS
BnaA03G0044400ZS	BnaA02G0393000ZS
BnaA03G0044600ZS	BnaA02G0393100ZS
BnaA03G0045600ZS	BnaA02G0393200ZS
BnaA03G0045800ZS	BnaA02G0393500ZS
BnaA03G0046200ZS	BnaA02G0393600ZS
BnaA03G0046300ZS	BnaA02G0394000ZS
BnaA03G0046400ZS	BnaA02G0394100ZS
BnaA03G0046700ZS	BnaA02G0394700ZS
BnaA03G0047400ZS	BnaA02G0394800ZS
BnaA03G0047600ZS	BnaA02G0395100ZS
BnaA03G0047800ZS	BnaA02G0395600ZS
BnaA03G0048100ZS	BnaA02G0396700ZS
BnaA03G0049400ZS	BnaA02G0397900ZS
BnaA03G0049700ZS	BnaA02G0398600ZS
BnaA03G0050400ZS	BnaA02G0399000ZS
BnaA03G0050800ZS	BnaA02G0399300ZS
BnaA03G0051300ZS	BnaA02G0399400ZS
BnaA03G0051800ZS	BnaA02G0399600ZS
BnaA03G0052200ZS	BnaA02G0399700ZS
BnaA03G0052300ZS	BnaA02G0399800ZS
BnaA03G0053100ZS	BnaA02G0400200ZS
BnaA03G0053300ZS	BnaA02G0400600ZS
BnaA03G0053600ZS	BnaA02G0402000ZS
BnaA03G0053700ZS	BnaA02G0402100ZS
BnaA03G0054200ZS	BnaA02G0402400ZS
BnaA03G0054400ZS	BnaA02G0403600ZS
BnaA03G0054500ZS	BnaA02G0405300ZS
BnaA03G0054600ZS	BnaA02G0405400ZS
BnaA03G0054800ZS	BnaA02G0405700ZS
BnaA03G0055200ZS	BnaA02G0406000ZS
BnaA03G0055300ZS	BnaA02G0406300ZS
BnaA03G0055500ZS	BnaA02G0406400ZS
BnaA03G0055700ZS	BnaA02G0406600ZS
BnaA03G0055900ZS	BnaA02G0406900ZS
BnaA03G0056000ZS	BnaA02G0407000ZS
BnaA03G0056100ZS	BnaA02G0407200ZS
BnaA03G0056400ZS	BnaA02G0407400ZS
BnaA03G0056700ZS	BnaA02G0407700ZS
BnaA03G0056900ZS	BnaA02G0407800ZS
BnaA03G0057400ZS	BnaA02G0408000ZS
BnaA03G0057700ZS	BnaA02G0408200ZS
BnaA03G0058500ZS	BnaA02G0408500ZS
BnaA03G0058700ZS	BnaA02G0409000ZS
BnaA03G0059800ZS	BnaA02G0409200ZS
BnaA03G0062400ZS	BnaA02G0409400ZS
BnaA03G0062900ZS	BnaA02G0409900ZS
BnaA03G0063100ZS	BnaA02G0410000ZS
BnaA03G0063300ZS	BnaA02G0410200ZS
BnaA03G0063700ZS	BnaA02G0410300ZS
BnaA03G0064300ZS	BnaA02G0410400ZS
BnaA03G0065300ZS	BnaA02G0410700ZS
BnaA03G0066100ZS	BnaA02G0411500ZS
BnaA03G0066400ZS	BnaA02G0412100ZS
BnaA03G0066600ZS	BnaA02G0412900ZS
BnaA03G0066700ZS	BnaA02G0413900ZS
BnaA03G0066900ZS	BnaA02G0414300ZS
BnaA03G0067300ZS	BnaA02G0414600ZS
BnaA03G0069200ZS	BnaA02G0416800ZS
BnaA03G0069300ZS	BnaA02G0416900ZS
BnaA03G0069400ZS	BnaA02G0417400ZS
BnaA03G0069900ZS	BnaA02G0418000ZS
BnaA03G0070600ZS	BnaA02G0418100ZS
BnaA03G0071800ZS	BnaA02G0419200ZS
BnaA03G0071900ZS	BnaA02G0419400ZS
BnaA03G0072000ZS	BnaA02G0420000ZS
BnaA03G0073500ZS	BnaA03G0000100ZS
BnaA03G0074100ZS	BnaA03G0000400ZS
BnaA03G0074700ZS	BnaA03G0000500ZS
BnaA03G0075000ZS	BnaA03G0000600ZS
BnaA03G0076300ZS	BnaA03G0001300ZS
BnaA03G0077400ZS	BnaA03G0002200ZS
BnaA03G0077600ZS	BnaA03G0002300ZS
BnaA03G0077700ZS	BnaA03G0002700ZS
BnaA03G0078100ZS	BnaA03G0002900ZS
BnaA03G0078300ZS	BnaA03G0003400ZS
BnaA03G0078400ZS	BnaA03G0004000ZS
BnaA03G0078500ZS	BnaA03G0004200ZS
BnaA03G0078900ZS	BnaA03G0004800ZS
BnaA03G0079100ZS	BnaA03G0005000ZS
BnaA03G0080600ZS	BnaA03G0005400ZS
BnaA03G0081900ZS	BnaA03G0005800ZS
BnaA03G0082500ZS	BnaA03G0006300ZS
BnaA03G0082800ZS	BnaA03G0006500ZS
BnaA03G0082900ZS	BnaA03G0007400ZS
BnaA03G0083700ZS	BnaA03G0007500ZS
BnaA03G0083900ZS	BnaA03G0007600ZS
BnaA03G0084400ZS	BnaA03G0008200ZS
BnaA03G0084900ZS	BnaA03G0008300ZS
BnaA03G0085300ZS	BnaA03G0008400ZS
BnaA03G0085400ZS	BnaA03G0008800ZS
BnaA03G0085700ZS	BnaA03G0009100ZS
BnaA03G0085800ZS	BnaA03G0009400ZS
BnaA03G0085900ZS	BnaA03G0009700ZS
BnaA03G0086100ZS	BnaA03G0010700ZS
BnaA03G0087300ZS	BnaA03G0010800ZS
BnaA03G0087800ZS	BnaA03G0010900ZS
BnaA03G0087900ZS	BnaA03G0011200ZS
BnaA03G0088400ZS	BnaA03G0011800ZS
BnaA03G0089300ZS	BnaA03G0012500ZS
BnaA03G0089500ZS	BnaA03G0013100ZS
BnaA03G0089800ZS	BnaA03G0013900ZS
BnaA03G0089900ZS	BnaA03G0014300ZS
BnaA03G0090100ZS	BnaA03G0014800ZS
BnaA03G0090400ZS	BnaA03G0015000ZS
BnaA03G0090500ZS	BnaA03G0015300ZS
BnaA03G0091300ZS	BnaA03G0015500ZS
BnaA03G0092000ZS	BnaA03G0015600ZS
BnaA03G0092100ZS	BnaA03G0015800ZS
BnaA03G0092800ZS	BnaA03G0016500ZS
BnaA03G0093000ZS	BnaA03G0016900ZS
BnaA03G0093200ZS	BnaA03G0017200ZS
BnaA03G0093300ZS	BnaA03G0017500ZS
BnaA03G0093500ZS	BnaA03G0018500ZS
BnaA03G0094100ZS	BnaA03G0018900ZS
BnaA03G0094900ZS	BnaA03G0019100ZS
BnaA03G0095000ZS	BnaA03G0020100ZS
BnaA03G0095100ZS	BnaA03G0021000ZS
BnaA03G0095600ZS	BnaA03G0021200ZS
BnaA03G0096000ZS	BnaA03G0022100ZS
BnaA03G0096800ZS	BnaA03G0022300ZS
BnaA03G0096900ZS	BnaA03G0022400ZS
BnaA03G0097000ZS	BnaA03G0022700ZS
BnaA03G0097500ZS	BnaA03G0023000ZS
BnaA03G0097600ZS	BnaA03G0023500ZS
BnaA03G0098400ZS	BnaA03G0023600ZS
BnaA03G0099500ZS	BnaA03G0024000ZS
BnaA03G0099600ZS	BnaA03G0024200ZS
BnaA03G0100100ZS	BnaA03G0024700ZS
BnaA03G0100300ZS	BnaA03G0025500ZS
BnaA03G0100800ZS	BnaA03G0025700ZS
BnaA03G0101400ZS	BnaA03G0026100ZS
BnaA03G0101700ZS	BnaA03G0026200ZS
BnaA03G0102100ZS	BnaA03G0028500ZS
BnaA03G0102200ZS	BnaA03G0028600ZS
BnaA03G0102600ZS	BnaA03G0028700ZS
BnaA03G0103000ZS	BnaA03G0029100ZS
BnaA03G0103100ZS	BnaA03G0029300ZS
BnaA03G0103300ZS	BnaA03G0029400ZS
BnaA03G0103500ZS	BnaA03G0030300ZS
BnaA03G0104000ZS	BnaA03G0030500ZS
BnaA03G0104200ZS	BnaA03G0030700ZS
BnaA03G0104700ZS	BnaA03G0031200ZS
BnaA03G0104800ZS	BnaA03G0031300ZS
BnaA03G0104900ZS	BnaA03G0031400ZS
BnaA03G0105100ZS	BnaA03G0031500ZS
BnaA03G0105400ZS	BnaA03G0032200ZS
BnaA03G0105500ZS	BnaA03G0032300ZS
BnaA03G0105700ZS	BnaA03G0032400ZS
BnaA03G0105800ZS	BnaA03G0032500ZS
BnaA03G0105900ZS	BnaA03G0032900ZS
BnaA03G0107000ZS	BnaA03G0033400ZS
BnaA03G0107100ZS	BnaA03G0033500ZS
BnaA03G0107200ZS	BnaA03G0034800ZS
BnaA03G0107500ZS	BnaA03G0035100ZS
BnaA03G0108500ZS	BnaA03G0035300ZS
BnaA03G0109000ZS	BnaA03G0035400ZS
BnaA03G0109400ZS	BnaA03G0036600ZS
BnaA03G0109500ZS	BnaA03G0036800ZS
BnaA03G0109700ZS	BnaA03G0037400ZS
BnaA03G0110100ZS	BnaA03G0038000ZS
BnaA03G0110400ZS	BnaA03G0038700ZS
BnaA03G0110500ZS	BnaA03G0039200ZS
BnaA03G0110600ZS	BnaA03G0039800ZS
BnaA03G0111700ZS	BnaA03G0039900ZS
BnaA03G0112200ZS	BnaA03G0040100ZS
BnaA03G0112400ZS	BnaA03G0040300ZS
BnaA03G0113200ZS	BnaA03G0040400ZS
BnaA03G0113700ZS	BnaA03G0040500ZS
BnaA03G0114000ZS	BnaA03G0042100ZS
BnaA03G0114200ZS	BnaA03G0042200ZS
BnaA03G0114300ZS	BnaA03G0042700ZS
BnaA03G0114700ZS	BnaA03G0043000ZS
BnaA03G0114800ZS	BnaA03G0043200ZS
BnaA03G0115300ZS	BnaA03G0044900ZS
BnaA03G0115400ZS	BnaA03G0045200ZS
BnaA03G0115500ZS	BnaA03G0045600ZS
BnaA03G0116600ZS	BnaA03G0046200ZS
BnaA03G0116700ZS	BnaA03G0046300ZS
BnaA03G0117300ZS	BnaA03G0046400ZS
BnaA03G0117600ZS	BnaA03G0046600ZS
BnaA03G0117700ZS	BnaA03G0046700ZS
BnaA03G0117900ZS	BnaA03G0047400ZS
BnaA03G0118300ZS	BnaA03G0048100ZS
[truncated: 20,539 more rows]

## Sheet: Table S6
Supplementary Table S6 Cluster of temporal expression pattern analysis between D1 and M98
Genes with dominant expression pattern of D1						Genes with dominant expression pattern of M98
Cluster 1 (N = 245)	Cluster 2 (N = 295)	Cluster 5 (N = 186)	Cluster 6 (N = 147)	Cluster 9 (N = 57)		Cluster 3 (N = 278)	Cluster 4 (N = 181)	Cluster 7 (N = 231)	Cluster 8 (N = 229)
BnaA01G0002400ZS	BnaA01G0007900ZS	BnaA01G0034400ZS	BnaA01G0077000ZS	BnaA01G0149900ZS		BnaA01G0027600ZS	BnaA01G0032600ZS	BnaA01G0079600ZS	BnaA01G0090400ZS
BnaA01G0035800ZS	BnaA01G0008200ZS	BnaA01G0121800ZS	BnaA01G0087200ZS	BnaA01G0358000ZS		BnaA01G0081000ZS	BnaA01G0088200ZS	BnaA01G0134800ZS	BnaA01G0107000ZS
BnaA01G0083700ZS	BnaA01G0033700ZS	BnaA01G0127300ZS	BnaA01G0110400ZS	BnaA03G0157800ZS		BnaA01G0108900ZS	BnaA01G0137800ZS	BnaA01G0194400ZS	BnaA01G0123200ZS
BnaA01G0091500ZS	BnaA01G0037100ZS	BnaA01G0279000ZS	BnaA01G0116500ZS	BnaA03G0264100ZS		BnaA01G0138000ZS	BnaA01G0163900ZS	BnaA01G0275300ZS	BnaA01G0126700ZS
BnaA01G0102000ZS	BnaA01G0048300ZS	BnaA01G0306400ZS	BnaA01G0137300ZS	BnaA03G0509800ZS		BnaA01G0146900ZS	BnaA01G0275600ZS	BnaA01G0289500ZS	BnaA01G0135200ZS
BnaA01G0149800ZS	BnaA01G0072900ZS	BnaA01G0339700ZS	BnaA01G0158300ZS	BnaA04G0129800ZS		BnaA01G0176600ZS	BnaA01G0289700ZS	BnaA01G0289600ZS	BnaA01G0161300ZS
BnaA01G0165300ZS	BnaA01G0090600ZS	BnaA01G0424700ZS	BnaA01G0300800ZS	BnaA04G0130900ZS		BnaA01G0200200ZS	BnaA02G0012400ZS	BnaA01G0379400ZS	BnaA01G0161400ZS
BnaA01G0308000ZS	BnaA01G0119600ZS	BnaA02G0121200ZS	BnaA01G0338900ZS	BnaA06G0063800ZS		BnaA01G0289900ZS	BnaA02G0018300ZS	BnaA02G0007600ZS	BnaA01G0224000ZS
BnaA01G0315300ZS	BnaA01G0120500ZS	BnaA02G0138300ZS	BnaA01G0349100ZS	BnaA06G0102700ZS		BnaA01G0320400ZS	BnaA02G0023300ZS	BnaA02G0034600ZS	BnaA01G0298100ZS
BnaA01G0317200ZS	BnaA01G0123100ZS	BnaA02G0147900ZS	BnaA01G0367200ZS	BnaA07G0003500ZS		BnaA01G0362100ZS	BnaA02G0029200ZS	BnaA02G0042500ZS	BnaA01G0298300ZS
BnaA01G0381900ZS	BnaA01G0128300ZS	BnaA02G0204200ZS	BnaA01G0424300ZS	BnaA07G0024700ZS		BnaA01G0377600ZS	BnaA02G0183700ZS	BnaA02G0047800ZS	BnaA02G0018700ZS
BnaA01G0382700ZS	BnaA01G0137400ZS	BnaA02G0246100ZS	BnaA01G0428400ZS	BnaA07G0106500ZS		BnaA01G0401000ZS	BnaA02G0211500ZS	BnaA02G0063900ZS	BnaA02G0028900ZS
BnaA02G0110900ZS	BnaA01G0139800ZS	BnaA02G0353800ZS	BnaA02G0133900ZS	BnaA07G0118100ZS		BnaA02G0022300ZS	BnaA02G0232900ZS	BnaA02G0073300ZS	BnaA02G0036800ZS
BnaA02G0134400ZS	BnaA01G0196800ZS	BnaA03G0002900ZS	BnaA02G0134000ZS	BnaA07G0358100ZS		BnaA02G0023000ZS	BnaA02G0383600ZS	BnaA02G0073400ZS	BnaA02G0050800ZS
BnaA02G0143900ZS	BnaA01G0214600ZS	BnaA03G0037800ZS	BnaA03G0001200ZS	BnaA08G0172700ZS		BnaA02G0024700ZS	BnaA02G0385500ZS	BnaA02G0246500ZS	BnaA02G0051000ZS
BnaA02G0168200ZS	BnaA01G0287900ZS	BnaA03G0097600ZS	BnaA03G0002200ZS	BnaA08G0233600ZS		BnaA02G0025800ZS	BnaA02G0386000ZS	BnaA02G0385600ZS	BnaA02G0054000ZS
BnaA02G0231400ZS	BnaA01G0319600ZS	BnaA03G0115300ZS	BnaA03G0269300ZS	BnaA08G0296600ZS		BnaA02G0028100ZS	BnaA03G0010100ZS	BnaA02G0385700ZS	BnaA02G0067600ZS
BnaA02G0333000ZS	BnaA01G0326600ZS	BnaA03G0130000ZS	BnaA03G0281900ZS	BnaA09G0067500ZS		BnaA02G0035200ZS	BnaA03G0013900ZS	BnaA02G0405600ZS	BnaA02G0069900ZS
BnaA02G0335700ZS	BnaA01G0354800ZS	BnaA03G0143200ZS	BnaA03G0289200ZS	BnaA09G0155900ZS		BnaA02G0035900ZS	BnaA03G0018500ZS	BnaA02G0412900ZS	BnaA02G0071200ZS
BnaA02G0335800ZS	BnaA01G0368200ZS	BnaA03G0184700ZS	BnaA03G0376800ZS	BnaA09G0663200ZS		BnaA02G0045100ZS	BnaA03G0056900ZS	BnaA02G0418100ZS	BnaA02G0115100ZS
BnaA02G0336100ZS	BnaA01G0379500ZS	BnaA03G0406700ZS	BnaA03G0389700ZS	BnaA10G0142800ZS		BnaA02G0049800ZS	BnaA03G0187600ZS	BnaA03G0087400ZS	BnaA02G0385300ZS
BnaA02G0349300ZS	BnaA02G0071500ZS	BnaA03G0469300ZS	BnaA03G0522300ZS	BnaA10G0249800ZS		BnaA02G0050300ZS	BnaA03G0190200ZS	BnaA03G0232200ZS	BnaA02G0394800ZS
BnaA02G0394700ZS	BnaA02G0123800ZS	BnaA03G0472100ZS	BnaA03G0522400ZS	BnaC01G0056000ZS		BnaA02G0061700ZS	BnaA03G0404700ZS	BnaA03G0391900ZS	BnaA02G0398700ZS
BnaA02G0418000ZS	BnaA02G0125000ZS	BnaA04G0059200ZS	BnaA03G0522800ZS	BnaC01G0190600ZS		BnaA02G0067500ZS	BnaA03G0562000ZS	BnaA03G0397800ZS	BnaA02G0402000ZS
BnaA03G0001900ZS	BnaA02G0131100ZS	BnaA04G0094600ZS	BnaA03G0523400ZS	BnaC01G0485400ZS		BnaA02G0092100ZS	BnaA04G0190100ZS	BnaA03G0503600ZS	BnaA02G0402400ZS
BnaA03G0027000ZS	BnaA02G0136900ZS	BnaA04G0132900ZS	BnaA04G0077900ZS	BnaC01G0515000ZS		BnaA02G0100700ZS	BnaA04G0277200ZS	BnaA04G0049000ZS	BnaA02G0407700ZS
BnaA03G0131600ZS	BnaA02G0151500ZS	BnaA04G0139700ZS	BnaA04G0080600ZS	BnaC02G0020400ZS		BnaA02G0103000ZS	BnaA05G0077200ZS	BnaA04G0076500ZS	BnaA02G0410700ZS
BnaA03G0165600ZS	BnaA02G0224300ZS	BnaA04G0189800ZS	BnaA04G0114800ZS	BnaC02G0020500ZS		BnaA02G0108900ZS	BnaA05G0081400ZS	BnaA04G0148000ZS	BnaA03G0098600ZS
BnaA03G0228600ZS	BnaA02G0284400ZS	BnaA04G0219000ZS	BnaA04G0210200ZS	BnaC02G0065000ZS		BnaA02G0141800ZS	BnaA05G0088200ZS	BnaA04G0189100ZS	BnaA03G0142400ZS
BnaA03G0249400ZS	BnaA02G0296100ZS	BnaA04G0223100ZS	BnaA04G0215000ZS	BnaC02G0066200ZS		BnaA02G0166700ZS	BnaA05G0092600ZS	BnaA04G0277000ZS	BnaA03G0172600ZS
BnaA03G0275300ZS	BnaA02G0409000ZS	BnaA04G0223600ZS	BnaA04G0225400ZS	BnaC02G0083700ZS		BnaA02G0189500ZS	BnaA05G0113800ZS	BnaA05G0035000ZS	BnaA03G0221300ZS
BnaA03G0387200ZS	BnaA03G0000400ZS	BnaA04G0244600ZS	BnaA04G0229100ZS	BnaC02G0225300ZS		BnaA02G0199700ZS	BnaA05G0140100ZS	BnaA05G0070200ZS	BnaA03G0257500ZS
BnaA03G0523100ZS	BnaA03G0004000ZS	BnaA04G0257700ZS	BnaA04G0241000ZS	BnaC02G0467900ZS		BnaA02G0210800ZS	BnaA05G0143900ZS	BnaA05G0092800ZS	BnaA03G0314900ZS
BnaA03G0538900ZS	BnaA03G0018900ZS	BnaA04G0264500ZS	BnaA05G0034900ZS	BnaC02G0529300ZS		BnaA02G0211100ZS	BnaA05G0170500ZS	BnaA05G0098800ZS	BnaA03G0380100ZS
BnaA04G0001900ZS	BnaA03G0024000ZS	BnaA04G0264600ZS	BnaA05G0040600ZS	BnaC02G0541900ZS		BnaA02G0298800ZS	BnaA05G0176100ZS	BnaA05G0110100ZS	BnaA03G0408400ZS
BnaA04G0059700ZS	BnaA03G0039900ZS	BnaA05G0012500ZS	BnaA05G0056500ZS	BnaC02G0553100ZS		BnaA02G0307600ZS	BnaA05G0189700ZS	BnaA05G0153300ZS	BnaA03G0445900ZS
BnaA04G0077600ZS	BnaA03G0046700ZS	BnaA05G0037100ZS	BnaA05G0108500ZS	BnaC03G0212700ZS		BnaA02G0337800ZS	BnaA05G0345600ZS	BnaA05G0171100ZS	BnaA03G0487600ZS
BnaA04G0078500ZS	BnaA03G0095100ZS	BnaA05G0043900ZS	BnaA05G0442400ZS	BnaC03G0411500ZS		BnaA02G0352100ZS	BnaA05G0359100ZS	BnaA06G0040400ZS	BnaA04G0026900ZS
BnaA04G0080400ZS	BnaA03G0147400ZS	BnaA05G0074200ZS	BnaA05G0444400ZS	BnaC04G0001500ZS		BnaA02G0373500ZS	BnaA05G0370000ZS	BnaA06G0050000ZS	BnaA04G0056400ZS
BnaA04G0126500ZS	BnaA03G0164100ZS	BnaA05G0082700ZS	BnaA05G0451000ZS	BnaC04G0163400ZS		BnaA02G0392000ZS	BnaA05G0399200ZS	BnaA06G0076600ZS	BnaA04G0195200ZS
BnaA04G0129900ZS	BnaA03G0198400ZS	BnaA05G0132100ZS	BnaA06G0105700ZS	BnaC04G0406900ZS		BnaA02G0395600ZS	BnaA05G0495700ZS	BnaA06G0164400ZS	BnaA04G0196600ZS
BnaA04G0189000ZS	BnaA03G0248800ZS	BnaA05G0147700ZS	BnaA06G0105800ZS	BnaC04G0611600ZS		BnaA02G0398600ZS	BnaA06G0083700ZS	BnaA06G0343000ZS	BnaA04G0200400ZS
BnaA04G0265100ZS	BnaA03G0277800ZS	BnaA06G0016800ZS	BnaA06G0240400ZS	BnaC05G0386700ZS		BnaA02G0399000ZS	BnaA06G0124300ZS	BnaA06G0373300ZS	BnaA04G0240600ZS
BnaA04G0297500ZS	BnaA03G0337800ZS	BnaA06G0135300ZS	BnaA06G0279600ZS	BnaC05G0449000ZS		BnaA02G0399400ZS	BnaA06G0134600ZS	BnaA06G0418900ZS	BnaA04G0259600ZS
BnaA04G0299200ZS	BnaA03G0377200ZS	BnaA06G0152600ZS	BnaA06G0342100ZS	BnaC06G0072100ZS		BnaA02G0405300ZS	BnaA06G0309200ZS	BnaA07G0110800ZS	BnaA04G0268400ZS
BnaA05G0041300ZS	BnaA03G0382500ZS	BnaA06G0152700ZS	BnaA07G0008500ZS	BnaC06G0350000ZS		BnaA02G0412100ZS	BnaA06G0332000ZS	BnaA07G0117500ZS	BnaA05G0061600ZS
BnaA05G0047000ZS	BnaA03G0384500ZS	BnaA06G0190700ZS	BnaA07G0041300ZS	BnaC07G0032700ZS		BnaA03G0009700ZS	BnaA06G0351900ZS	BnaA07G0168300ZS	BnaA05G0086600ZS
BnaA05G0071400ZS	BnaA03G0384700ZS	BnaA06G0292000ZS	BnaA07G0109700ZS	BnaC07G0389700ZS		BnaA03G0012500ZS	BnaA06G0407100ZS	BnaA07G0186300ZS	BnaA05G0087900ZS
BnaA05G0143500ZS	BnaA03G0430900ZS	BnaA06G0372600ZS	BnaA07G0112400ZS	BnaC07G0401100ZS		BnaA03G0016500ZS	BnaA06G0407600ZS	BnaA07G0210200ZS	BnaA05G0101500ZS
BnaA05G0316900ZS	BnaA03G0531700ZS	BnaA06G0396700ZS	BnaA07G0126800ZS	BnaC07G0488000ZS		BnaA03G0022400ZS	BnaA07G0028400ZS	BnaA07G0214300ZS	BnaA05G0104200ZS
BnaA05G0340600ZS	BnaA03G0590100ZS	BnaA06G0412300ZS	BnaA07G0167700ZS	BnaC07G0516400ZS		BnaA03G0039800ZS	BnaA07G0131200ZS	BnaA07G0355700ZS	BnaA05G0108900ZS
BnaA05G0443900ZS	BnaA04G0035200ZS	BnaA06G0417300ZS	BnaA07G0241000ZS	BnaC08G0280200ZS		BnaA03G0114100ZS	BnaA07G0141000ZS	BnaA08G0055600ZS	BnaA05G0112900ZS
BnaA05G0444600ZS	BnaA04G0066400ZS	BnaA07G0002200ZS	BnaA07G0247800ZS	BnaC08G0516700ZS		BnaA03G0134300ZS	BnaA07G0208100ZS	BnaA08G0146400ZS	BnaA05G0184600ZS
BnaA05G0444800ZS	BnaA04G0143400ZS	BnaA07G0032700ZS	BnaA07G0311300ZS	BnaC09G0539300ZS		BnaA03G0141400ZS	BnaA07G0302600ZS	BnaA08G0152600ZS	BnaA05G0318500ZS
BnaA05G0451800ZS	BnaA04G0181500ZS	BnaA07G0059800ZS	BnaA07G0325200ZS	novel.3482		BnaA03G0177800ZS	BnaA07G0310200ZS	BnaA08G0174400ZS	BnaA05G0328700ZS
BnaA06G0003300ZS	BnaA04G0196800ZS	BnaA07G0069900ZS	BnaA08G0003300ZS	novel.3686		BnaA03G0198100ZS	BnaA07G0330800ZS	BnaA08G0306300ZS	BnaA05G0381600ZS
BnaA06G0041500ZS	BnaA04G0222700ZS	BnaA07G0073800ZS	BnaA08G0200700ZS	novel.6185		BnaA03G0232900ZS	BnaA07G0354800ZS	BnaA09G0092300ZS	BnaA06G0006600ZS
BnaA06G0047400ZS	BnaA04G0225000ZS	BnaA07G0165100ZS	BnaA08G0203100ZS			BnaA03G0255900ZS	BnaA07G0376200ZS	BnaA09G0192200ZS	BnaA06G0101700ZS
BnaA06G0106800ZS	BnaA04G0226000ZS	BnaA07G0292200ZS	BnaA08G0265500ZS			BnaA03G0313700ZS	BnaA08G0138300ZS	BnaA09G0200000ZS	BnaA06G0117000ZS
BnaA06G0262600ZS	BnaA04G0229700ZS	BnaA07G0313400ZS	BnaA09G0016500ZS			BnaA03G0342200ZS	BnaA08G0140300ZS	BnaA09G0387700ZS	BnaA06G0121300ZS
BnaA06G0277600ZS	BnaA04G0236600ZS	BnaA08G0082300ZS	BnaA09G0017100ZS			BnaA03G0397900ZS	BnaA08G0273900ZS	BnaA09G0715500ZS	BnaA06G0129300ZS
BnaA06G0280300ZS	BnaA05G0021100ZS	BnaA08G0120700ZS	BnaA09G0067600ZS			BnaA03G0413300ZS	BnaA09G0044200ZS	BnaA09G0715700ZS	BnaA06G0156100ZS
BnaA06G0363500ZS	BnaA05G0056800ZS	BnaA08G0180100ZS	BnaA09G0100400ZS			BnaA03G0425200ZS	BnaA09G0081300ZS	BnaA09G0717500ZS	BnaA06G0193900ZS
BnaA06G0385400ZS	BnaA05G0089100ZS	BnaA08G0219800ZS	BnaA09G0110000ZS			BnaA03G0504000ZS	BnaA09G0084800ZS	BnaA09G0721400ZS	BnaA06G0263500ZS
BnaA06G0393400ZS	BnaA05G0137600ZS	BnaA08G0251500ZS	BnaA09G0121800ZS			BnaA03G0518900ZS	BnaA09G0113600ZS	BnaA10G0047900ZS	BnaA06G0276800ZS
BnaA07G0093700ZS	BnaA05G0169800ZS	BnaA08G0275300ZS	BnaA09G0157300ZS			BnaA03G0563700ZS	BnaA09G0166800ZS	BnaA10G0048600ZS	BnaA06G0299300ZS
BnaA07G0232900ZS	BnaA05G0184200ZS	BnaA08G0317300ZS	BnaA09G0538000ZS			BnaA04G0033400ZS	BnaA09G0171600ZS	BnaA10G0095700ZS	BnaA06G0302000ZS
BnaA07G0233500ZS	BnaA05G0314900ZS	BnaA08G0318000ZS	BnaA09G0567100ZS			BnaA04G0068800ZS	BnaA09G0187500ZS	BnaA10G0105400ZS	BnaA06G0321400ZS
BnaA07G0237900ZS	BnaA05G0362300ZS	BnaA09G0002500ZS	BnaA09G0620900ZS			BnaA04G0100800ZS	BnaA09G0202700ZS	BnaA10G0217100ZS	BnaA06G0329500ZS
BnaA07G0292300ZS	BnaA05G0391400ZS	BnaA09G0041700ZS	BnaA09G0661500ZS			BnaA04G0119900ZS	BnaA09G0387900ZS	BnaA10G0232200ZS	BnaA06G0348200ZS
BnaA07G0295600ZS	BnaA05G0414900ZS	BnaA09G0045000ZS	BnaA09G0670300ZS			BnaA04G0174900ZS	BnaA09G0455500ZS	BnaA10G0242100ZS	BnaA06G0348800ZS
BnaA08G0002000ZS	BnaA06G0009600ZS	BnaA09G0069900ZS	BnaA09G0687700ZS			BnaA04G0179500ZS	BnaA09G0556700ZS	BnaC01G0042600ZS	BnaA06G0352200ZS
BnaA08G0004800ZS	BnaA06G0081800ZS	BnaA09G0082600ZS	BnaA10G0184800ZS			BnaA04G0238800ZS	BnaA09G0588400ZS	BnaC01G0047000ZS	BnaA06G0358500ZS
BnaA08G0006800ZS	BnaA06G0084100ZS	BnaA09G0151400ZS	BnaA10G0249300ZS			BnaA04G0239400ZS	BnaA09G0629000ZS	BnaC01G0157300ZS	BnaA06G0362100ZS
BnaA08G0060100ZS	BnaA06G0092100ZS	BnaA09G0175100ZS	BnaC01G0304600ZS			BnaA04G0259000ZS	BnaA09G0654600ZS	BnaC01G0212300ZS	BnaA06G0373500ZS
BnaA08G0141700ZS	BnaA06G0093300ZS	BnaA09G0187400ZS	BnaC01G0509200ZS			BnaA04G0260400ZS	BnaA09G0703200ZS	BnaC01G0212400ZS	BnaA06G0416400ZS
BnaA08G0169400ZS	BnaA06G0179000ZS	BnaA09G0229000ZS	BnaC02G0013500ZS			BnaA04G0261700ZS	BnaA09G0714600ZS	BnaC01G0213400ZS	BnaA06G0417400ZS
BnaA08G0204300ZS	BnaA06G0192100ZS	BnaA09G0235900ZS	BnaC02G0016800ZS			BnaA04G0280000ZS	BnaA09G0716800ZS	BnaC01G0250800ZS	BnaA06G0435100ZS
BnaA09G0017000ZS	BnaA06G0402600ZS	BnaA09G0249100ZS	BnaC02G0017000ZS			BnaA05G0029800ZS	BnaA09G0716900ZS	BnaC01G0265300ZS	BnaA07G0026200ZS
BnaA09G0086700ZS	BnaA06G0417600ZS	BnaA09G0535000ZS	BnaC02G0020900ZS			BnaA05G0039600ZS	BnaA09G0717200ZS	BnaC01G0284700ZS	BnaA07G0186800ZS
BnaA09G0168800ZS	BnaA06G0442100ZS	BnaA09G0619100ZS	BnaC02G0021200ZS			BnaA05G0046800ZS	BnaA10G0121000ZS	BnaC01G0288300ZS	BnaA07G0191400ZS
BnaA09G0173600ZS	BnaA07G0001300ZS	BnaA09G0662300ZS	BnaC02G0024700ZS			BnaA05G0049900ZS	BnaA10G0170700ZS	BnaC01G0288400ZS	BnaA07G0195300ZS
BnaA09G0460500ZS	BnaA07G0030200ZS	BnaA09G0668600ZS	BnaC02G0025300ZS			BnaA05G0050100ZS	BnaA10G0189900ZS	BnaC01G0333900ZS	BnaA07G0201300ZS
BnaA09G0661700ZS	BnaA07G0090200ZS	BnaA09G0684300ZS	BnaC02G0033100ZS			BnaA05G0065100ZS	BnaA10G0199800ZS	BnaC01G0378200ZS	BnaA07G0214400ZS
BnaA09G0661900ZS	BnaA07G0153100ZS	BnaA09G0689200ZS	BnaC02G0042600ZS			BnaA05G0073600ZS	BnaA10G0270900ZS	BnaC01G0434300ZS	BnaA07G0221000ZS
BnaA09G0666300ZS	BnaA07G0239100ZS	BnaA10G0042300ZS	BnaC02G0043900ZS			BnaA05G0083900ZS	BnaA10G0298800ZS	BnaC01G0435200ZS	BnaA07G0266500ZS
BnaA09G0687100ZS	BnaA07G0249200ZS	BnaA10G0067700ZS	BnaC02G0047600ZS			BnaA05G0086700ZS	BnaC01G0020800ZS	BnaC01G0484000ZS	BnaA07G0302500ZS
BnaA09G0693100ZS	BnaA07G0267700ZS	BnaA10G0068400ZS	BnaC02G0047700ZS			BnaA05G0088000ZS	BnaC01G0022700ZS	BnaC02G0087700ZS	BnaA07G0338800ZS
BnaA09G0695500ZS	BnaA07G0295500ZS	BnaA10G0103400ZS	BnaC02G0057300ZS			BnaA05G0092200ZS	BnaC01G0042500ZS	BnaC02G0143600ZS	BnaA07G0385300ZS
BnaA09G0695700ZS	BnaA07G0313600ZS	BnaA10G0196600ZS	BnaC02G0058000ZS			BnaA05G0102600ZS	BnaC01G0195300ZS	BnaC02G0163000ZS	BnaA08G0057700ZS
BnaA10G0044500ZS	BnaA07G0356200ZS	BnaA10G0241300ZS	BnaC02G0058500ZS			BnaA05G0110900ZS	BnaC01G0379300ZS	BnaC02G0207500ZS	BnaA08G0137900ZS
BnaA10G0090900ZS	BnaA07G0381400ZS	BnaC01G0080000ZS	BnaC02G0065600ZS			BnaA05G0115100ZS	BnaC01G0425200ZS	BnaC02G0257100ZS	BnaA08G0138800ZS
BnaC01G0017500ZS	BnaA08G0013600ZS	BnaC01G0158400ZS	BnaC02G0070100ZS			BnaA05G0163800ZS	BnaC01G0429800ZS	BnaC02G0268100ZS	BnaA08G0139300ZS
BnaC01G0041000ZS	BnaA08G0081400ZS	BnaC01G0179000ZS	BnaC02G0071800ZS			BnaA05G0317300ZS	BnaC01G0469000ZS	BnaC02G0409700ZS	BnaA08G0142300ZS
BnaC01G0090400ZS	BnaA08G0102300ZS	BnaC01G0184300ZS	BnaC02G0075600ZS			BnaA05G0323300ZS	BnaC01G0469800ZS	BnaC02G0483100ZS	BnaA08G0206000ZS
BnaC01G0113800ZS	BnaA08G0225200ZS	BnaC01G0439300ZS	BnaC02G0076100ZS			BnaA05G0330800ZS	BnaC01G0470500ZS	BnaC02G0541800ZS	BnaA08G0227700ZS
BnaC01G0146100ZS	BnaA08G0239600ZS	BnaC02G0026600ZS	BnaC02G0077300ZS			BnaA05G0332500ZS	BnaC01G0473100ZS	BnaC03G0035800ZS	BnaA09G0008100ZS
BnaC01G0358000ZS	BnaA08G0243300ZS	BnaC02G0054500ZS	BnaC02G0078500ZS			BnaA05G0381100ZS	BnaC01G0479000ZS	BnaC03G0047500ZS	BnaA09G0135300ZS
BnaC01G0358100ZS	BnaA08G0247000ZS	BnaC02G0077700ZS	BnaC02G0079100ZS			BnaA06G0073800ZS	BnaC02G0010100ZS	BnaC03G0063700ZS	BnaA09G0137300ZS
BnaC01G0424400ZS	BnaA08G0249700ZS	BnaC02G0078600ZS	BnaC02G0079400ZS			BnaA06G0086400ZS	BnaC02G0088800ZS	BnaC03G0079100ZS	BnaA09G0148000ZS
BnaC02G0001800ZS	BnaA08G0280200ZS	BnaC02G0099900ZS	BnaC02G0082600ZS			BnaA06G0092900ZS	BnaC02G0106800ZS	BnaC03G0172700ZS	BnaA09G0188800ZS
BnaC02G0008700ZS	BnaA08G0295400ZS	BnaC02G0100700ZS	BnaC02G0473000ZS			BnaA06G0127600ZS	BnaC02G0107100ZS	BnaC03G0195700ZS	BnaA09G0201300ZS
BnaC02G0021300ZS	BnaA08G0296700ZS	BnaC02G0189800ZS	BnaC02G0514900ZS			BnaA06G0157000ZS	BnaC02G0150500ZS	BnaC03G0244000ZS	BnaA09G0388700ZS
BnaC02G0021400ZS	BnaA09G0006300ZS	BnaC02G0256800ZS	BnaC02G0533600ZS			BnaA06G0285000ZS	BnaC02G0385700ZS	BnaC03G0255800ZS	BnaA09G0542500ZS
BnaC02G0029200ZS	BnaA09G0016700ZS	BnaC02G0298800ZS	BnaC02G0543300ZS			BnaA06G0290400ZS	BnaC02G0399700ZS	BnaC03G0272000ZS	BnaA09G0706000ZS
BnaC02G0032100ZS	BnaA09G0017700ZS	BnaC02G0378400ZS	BnaC02G0556600ZS			BnaA06G0298200ZS	BnaC02G0455700ZS	BnaC03G0313300ZS	BnaA09G0713600ZS
BnaC02G0032700ZS	BnaA09G0031300ZS	BnaC02G0505800ZS	BnaC03G0088700ZS			BnaA06G0320400ZS	BnaC02G0481000ZS	BnaC03G0313400ZS	BnaA10G0119100ZS
BnaC02G0038400ZS	BnaA09G0070700ZS	BnaC02G0528200ZS	BnaC03G0099800ZS			BnaA06G0332100ZS	BnaC02G0504100ZS	BnaC03G0313700ZS	BnaA10G0126000ZS
BnaC02G0040700ZS	BnaA09G0093800ZS	BnaC03G0054600ZS	BnaC03G0187300ZS			BnaA06G0347800ZS	BnaC03G0024100ZS	BnaC03G0337900ZS	BnaA10G0168900ZS
BnaC02G0042000ZS	BnaA09G0104300ZS	BnaC03G0084500ZS	BnaC03G0192300ZS			BnaA06G0351600ZS	BnaC03G0035300ZS	BnaC03G0434500ZS	BnaA10G0186600ZS
BnaC02G0048400ZS	BnaA09G0109400ZS	BnaC03G0099900ZS	BnaC03G0209100ZS			BnaA06G0361800ZS	BnaC03G0058800ZS	BnaC03G0439900ZS	BnaA10G0190100ZS
BnaC02G0051500ZS	BnaA09G0120100ZS	BnaC03G0110800ZS	BnaC03G0209600ZS			BnaA06G0373000ZS	BnaC03G0118700ZS	BnaC03G0440500ZS	BnaA10G0194600ZS
BnaC02G0052200ZS	BnaA09G0155200ZS	BnaC03G0192200ZS	BnaC03G0436800ZS			BnaA06G0385100ZS	BnaC03G0183400ZS	BnaC03G0457900ZS	BnaA10G0195300ZS
BnaC02G0053700ZS	BnaA09G0155300ZS	BnaC03G0243900ZS	BnaC03G0498700ZS			BnaA06G0401900ZS	BnaC03G0220300ZS	BnaC03G0566300ZS	BnaA10G0205300ZS
BnaC02G0057900ZS	BnaA09G0168500ZS	BnaC03G0262300ZS	BnaC03G0649900ZS			BnaA06G0415700ZS	BnaC03G0224600ZS	BnaC03G0612100ZS	BnaA10G0205400ZS
BnaC02G0058100ZS	BnaA09G0230200ZS	BnaC03G0284800ZS	BnaC04G0125900ZS			BnaA07G0011400ZS	BnaC03G0270100ZS	BnaC03G0751800ZS	BnaA10G0284800ZS
BnaC02G0058400ZS	BnaA09G0255400ZS	BnaC03G0426100ZS	BnaC04G0131800ZS			BnaA07G0011600ZS	BnaC03G0271400ZS	BnaC03G0777500ZS	BnaC01G0023000ZS
BnaC02G0061600ZS	BnaA09G0265400ZS	BnaC03G0457600ZS	BnaC04G0322900ZS			BnaA07G0012500ZS	BnaC03G0313100ZS	BnaC03G0809700ZS	BnaC01G0041900ZS
BnaC02G0063100ZS	BnaA09G0400800ZS	BnaC03G0733900ZS	BnaC04G0323000ZS			BnaA07G0036200ZS	BnaC03G0313500ZS	BnaC03G0816400ZS	BnaC01G0126400ZS
BnaC02G0068100ZS	BnaA09G0421400ZS	BnaC04G0038700ZS	BnaC04G0323100ZS			BnaA07G0045400ZS	BnaC03G0438700ZS	BnaC04G0018100ZS	BnaC01G0234100ZS
BnaC02G0071900ZS	BnaA09G0426500ZS	BnaC04G0047100ZS	BnaC04G0323200ZS			BnaA07G0140200ZS	BnaC03G0541900ZS	BnaC04G0023200ZS	BnaC01G0300900ZS
BnaC02G0073500ZS	BnaA09G0440900ZS	BnaC04G0057500ZS	BnaC04G0585900ZS			BnaA07G0149100ZS	BnaC03G0610000ZS	BnaC04G0110700ZS	BnaC01G0349500ZS
BnaC02G0073900ZS	BnaA09G0446100ZS	BnaC04G0094600ZS	BnaC05G0050500ZS			BnaA07G0193500ZS	BnaC03G0735000ZS	BnaC04G0184700ZS	BnaC01G0367300ZS
BnaC02G0075000ZS	BnaA09G0448300ZS	BnaC04G0129700ZS	BnaC05G0053700ZS			BnaA07G0201800ZS	BnaC03G0755600ZS	BnaC04G0207500ZS	BnaC01G0429700ZS
BnaC02G0075700ZS	BnaA09G0577800ZS	BnaC04G0256600ZS	BnaC05G0379200ZS			BnaA07G0205700ZS	BnaC03G0780300ZS	BnaC04G0226700ZS	BnaC01G0432400ZS
BnaC02G0084200ZS	BnaA09G0597100ZS	BnaC04G0403600ZS	BnaC05G0443100ZS			BnaA07G0266600ZS	BnaC04G0104100ZS	BnaC04G0268700ZS	BnaC01G0464100ZS
BnaC02G0084600ZS	BnaA09G0666000ZS	BnaC04G0580500ZS	BnaC05G0521300ZS			BnaA07G0270300ZS	BnaC04G0134400ZS	BnaC04G0334400ZS	BnaC01G0464200ZS
BnaC02G0214600ZS	BnaA10G0037600ZS	BnaC05G0007100ZS	BnaC05G0523400ZS			BnaA07G0279900ZS	BnaC04G0530200ZS	BnaC04G0355100ZS	BnaC01G0466300ZS
BnaC02G0238900ZS	BnaA10G0045800ZS	BnaC05G0012500ZS	BnaC05G0562000ZS			BnaA07G0301500ZS	BnaC04G0566200ZS	BnaC04G0358100ZS	BnaC01G0473300ZS
BnaC02G0313700ZS	BnaA10G0144800ZS	BnaC05G0016900ZS	BnaC06G0015400ZS			BnaA07G0303000ZS	BnaC04G0566400ZS	BnaC04G0520300ZS	BnaC01G0476500ZS
BnaC02G0359800ZS	BnaA10G0144900ZS	BnaC05G0064400ZS	BnaC06G0096200ZS			BnaA07G0365500ZS	BnaC05G0113600ZS	BnaC04G0532900ZS	BnaC02G0118700ZS
BnaC02G0448800ZS	BnaA10G0227800ZS	BnaC05G0103700ZS	BnaC06G0308300ZS			BnaA08G0137500ZS	BnaC05G0184800ZS	BnaC04G0538200ZS	BnaC02G0118800ZS
BnaC02G0465300ZS	BnaA10G0255500ZS	BnaC05G0116100ZS	BnaC07G0466900ZS			BnaA08G0142900ZS	BnaC05G0194700ZS	BnaC05G0111700ZS	BnaC02G0167000ZS
BnaC02G0468000ZS	BnaA10G0257200ZS	BnaC05G0163200ZS	BnaC07G0477500ZS			BnaA08G0145500ZS	BnaC05G0350100ZS	BnaC05G0114300ZS	BnaC02G0171200ZS
BnaC02G0507400ZS	BnaA10G0269800ZS	BnaC05G0186000ZS	BnaC07G0517700ZS			BnaA08G0146200ZS	BnaC05G0506900ZS	BnaC05G0154400ZS	BnaC02G0280100ZS
BnaC02G0517300ZS	BnaC01G0001700ZS	BnaC05G0239000ZS	BnaC08G0022200ZS			BnaA08G0153400ZS	BnaC05G0507000ZS	BnaC05G0175800ZS	BnaC02G0419500ZS
BnaC02G0527500ZS	BnaC01G0030600ZS	BnaC05G0336300ZS	BnaC08G0236200ZS			BnaA08G0154600ZS	BnaC06G0195900ZS	BnaC05G0189900ZS	BnaC02G0424900ZS
BnaC03G0074800ZS	BnaC01G0038700ZS	BnaC05G0367500ZS	BnaC08G0497900ZS			BnaA08G0178100ZS	BnaC06G0196400ZS	BnaC05G0241800ZS	BnaC02G0465400ZS
BnaC03G0097800ZS	BnaC01G0055300ZS	BnaC05G0397700ZS	BnaC09G0157500ZS			BnaA08G0232200ZS	BnaC06G0201300ZS	BnaC05G0299400ZS	BnaC02G0477600ZS
BnaC03G0101100ZS	BnaC01G0109100ZS	BnaC05G0440300ZS	BnaC09G0208600ZS			BnaA09G0049400ZS	BnaC06G0238400ZS	BnaC06G0102800ZS	BnaC02G0499500ZS
BnaC03G0144000ZS	BnaC01G0110600ZS	BnaC05G0561000ZS	BnaC09G0466100ZS			BnaA09G0117300ZS	BnaC06G0315000ZS	BnaC06G0141500ZS	BnaC03G0000400ZS
BnaC03G0153100ZS	BnaC01G0158800ZS	BnaC06G0008800ZS	Bnascaffold0025G0033100ZS			BnaA09G0122700ZS	BnaC06G0360000ZS	BnaC06G0162400ZS	BnaC03G0003500ZS
BnaC03G0220800ZS	BnaC01G0179700ZS	BnaC06G0223200ZS	novel.1298			BnaA09G0187000ZS	BnaC06G0401100ZS	BnaC06G0220900ZS	BnaC03G0036500ZS
BnaC03G0261600ZS	BnaC01G0181100ZS	BnaC06G0393100ZS	novel.1416			BnaA09G0202600ZS	BnaC06G0406400ZS	BnaC06G0308000ZS	BnaC03G0050300ZS
BnaC03G0445500ZS	BnaC01G0194300ZS	BnaC06G0421200ZS	novel.1463			BnaA09G0264400ZS	BnaC06G0444600ZS	BnaC06G0318800ZS	BnaC03G0090100ZS
BnaC03G0607400ZS	BnaC01G0364900ZS	BnaC07G0137000ZS	novel.1866			BnaA09G0390400ZS	BnaC07G0020400ZS	BnaC06G0355200ZS	BnaC03G0102800ZS
BnaC03G0809800ZS	BnaC01G0404300ZS	BnaC07G0187400ZS	novel.4907			BnaA09G0552100ZS	BnaC07G0039900ZS	BnaC06G0375600ZS	BnaC03G0214800ZS
BnaC04G0124900ZS	BnaC01G0408800ZS	BnaC07G0224700ZS				BnaA09G0582600ZS	BnaC07G0174000ZS	BnaC06G0375700ZS	BnaC03G0242600ZS
BnaC04G0143800ZS	BnaC01G0413900ZS	BnaC07G0290500ZS				BnaA09G0592700ZS	BnaC07G0272100ZS	BnaC07G0125200ZS	BnaC03G0277900ZS
BnaC04G0235100ZS	BnaC01G0487300ZS	BnaC07G0370300ZS				BnaA09G0711500ZS	BnaC07G0366700ZS	BnaC07G0154300ZS	BnaC03G0371800ZS
BnaC04G0241100ZS	BnaC01G0489200ZS	BnaC07G0417500ZS				BnaA09G0714500ZS	BnaC07G0385000ZS	BnaC07G0201300ZS	BnaC03G0441000ZS
BnaC04G0296400ZS	BnaC01G0500700ZS	BnaC07G0445600ZS				BnaA10G0103800ZS	BnaC07G0519500ZS	BnaC07G0206800ZS	BnaC03G0491800ZS
BnaC04G0366700ZS	BnaC02G0066000ZS	BnaC07G0449500ZS				BnaA10G0119000ZS	BnaC07G0541800ZS	BnaC07G0219600ZS	BnaC03G0536500ZS
BnaC04G0586700ZS	BnaC02G0067600ZS	BnaC07G0469200ZS				BnaA10G0126200ZS	BnaC08G0172900ZS	BnaC07G0227200ZS	BnaC03G0662500ZS
BnaC04G0587200ZS	BnaC02G0093200ZS	BnaC07G0476100ZS				BnaA10G0171600ZS	BnaC08G0359500ZS	BnaC07G0380100ZS	BnaC03G0728900ZS
BnaC05G0105200ZS	BnaC02G0186700ZS	BnaC07G0476700ZS				BnaA10G0186000ZS	BnaC08G0380900ZS	BnaC07G0463000ZS	BnaC03G0761800ZS
BnaC05G0138400ZS	BnaC02G0197400ZS	BnaC07G0477600ZS				BnaA10G0196200ZS	BnaC08G0387000ZS	BnaC08G0081200ZS	BnaC03G0815100ZS
BnaC05G0179500ZS	BnaC02G0270100ZS	BnaC07G0528300ZS				BnaA10G0205500ZS	BnaC08G0415800ZS	BnaC08G0134400ZS	BnaC04G0009200ZS
BnaC05G0187400ZS	BnaC02G0340100ZS	BnaC07G0545100ZS				BnaA10G0215700ZS	BnaC08G0421800ZS	BnaC08G0270300ZS	BnaC04G0166300ZS
BnaC05G0249200ZS	BnaC02G0416000ZS	BnaC08G0007500ZS				BnaA10G0247000ZS	BnaC08G0454300ZS	BnaC08G0291100ZS	BnaC04G0166400ZS
BnaC05G0375000ZS	BnaC02G0474800ZS	BnaC08G0116200ZS				BnaA10G0252900ZS	BnaC08G0532300ZS	BnaC08G0349200ZS	BnaC04G0257400ZS
BnaC05G0389900ZS	BnaC02G0476500ZS	BnaC08G0262600ZS				BnaA10G0268600ZS	BnaC09G0125400ZS	BnaC08G0369200ZS	BnaC04G0265500ZS
BnaC06G0061500ZS	BnaC02G0487300ZS	BnaC08G0263500ZS				BnaA10G0295200ZS	BnaC09G0125500ZS	BnaC08G0460400ZS	BnaC04G0270100ZS
BnaC06G0253500ZS	BnaC02G0508100ZS	BnaC08G0266800ZS				BnaC01G0019900ZS	BnaC09G0250500ZS	BnaC08G0530500ZS	BnaC04G0270200ZS
BnaC06G0389000ZS	BnaC02G0544500ZS	BnaC08G0267000ZS				BnaC01G0038900ZS	BnaC09G0266700ZS	BnaC08G0531200ZS	BnaC04G0331600ZS
BnaC06G0389300ZS	BnaC02G0545600ZS	BnaC08G0304500ZS				BnaC01G0112200ZS	BnaC09G0353000ZS	BnaC09G0002200ZS	BnaC04G0410600ZS
BnaC07G0149700ZS	BnaC03G0037900ZS	BnaC08G0330900ZS				BnaC01G0186800ZS	BnaC09G0423400ZS	BnaC09G0146100ZS	BnaC04G0530100ZS
BnaC07G0203500ZS	BnaC03G0197500ZS	BnaC08G0487700ZS				BnaC01G0188800ZS	BnaC09G0484900ZS	BnaC09G0201200ZS	BnaC04G0546900ZS
BnaC07G0203600ZS	BnaC03G0197700ZS	BnaC09G0030600ZS				BnaC01G0197000ZS	novel.1184	BnaC09G0204900ZS	BnaC04G0547400ZS
BnaC07G0328400ZS	BnaC03G0213800ZS	BnaC09G0047200ZS				BnaC01G0261100ZS	novel.1317	BnaC09G0325300ZS	BnaC04G0560300ZS
BnaC07G0389000ZS	BnaC03G0221600ZS	BnaC09G0104000ZS				BnaC01G0263200ZS	novel.1482	BnaC09G0332000ZS	BnaC04G0564900ZS
BnaC07G0400900ZS	BnaC03G0240700ZS	BnaC09G0164500ZS				BnaC01G0307000ZS	novel.2073	BnaC09G0359600ZS	BnaC04G0571000ZS
BnaC07G0441000ZS	BnaC03G0240800ZS	BnaC09G0215200ZS				BnaC01G0465800ZS	novel.2555	BnaC09G0453000ZS	BnaC04G0607700ZS
BnaC07G0530700ZS	BnaC03G0285900ZS	BnaC09G0277100ZS				BnaC01G0488200ZS	novel.2678	BnaC09G0613200ZS	BnaC05G0009200ZS
BnaC08G0054800ZS	BnaC03G0307400ZS	BnaC09G0283700ZS				BnaC01G0489800ZS	novel.3267	BnaC09G0621000ZS	BnaC05G0010800ZS
BnaC08G0100300ZS	BnaC03G0336800ZS	BnaC09G0362400ZS				BnaC01G0510700ZS	novel.3981	novel.1027	BnaC05G0019900ZS
BnaC08G0102800ZS	BnaC03G0357100ZS	BnaC09G0487600ZS				BnaC02G0089800ZS	novel.4240	novel.1102	BnaC05G0095500ZS
BnaC08G0255500ZS	BnaC03G0464600ZS	BnaC09G0492500ZS				BnaC02G0107200ZS	novel.4746	novel.1169	BnaC05G0181200ZS
BnaC08G0419800ZS	BnaC03G0473300ZS	BnaC09G0570900ZS				BnaC02G0123300ZS	novel.5074	novel.1191	BnaC05G0398400ZS
BnaC08G0422900ZS	BnaC03G0514500ZS	novel.1029				BnaC02G0143100ZS	novel.5772	novel.1271	BnaC05G0509500ZS
BnaC09G0063000ZS	BnaC03G0526500ZS	novel.1761				BnaC02G0185400ZS	novel.5838	novel.1287	BnaC05G0564200ZS
BnaC09G0116500ZS	BnaC03G0541500ZS	novel.2505				BnaC02G0459700ZS		novel.1515	BnaC06G0198500ZS
BnaC09G0148100ZS	BnaC03G0589600ZS	novel.2509				BnaC02G0508700ZS		novel.1570	BnaC06G0231300ZS
BnaC09G0221000ZS	BnaC03G0617400ZS	novel.3717				BnaC02G0545500ZS		novel.1599	BnaC06G0238100ZS
BnaC09G0225900ZS	BnaC03G0630200ZS	novel.3740				BnaC02G0547300ZS		novel.1763	BnaC06G0254800ZS
BnaC09G0248100ZS	BnaC03G0694900ZS	novel.754				BnaC02G0547400ZS		novel.2516	BnaC06G0318900ZS
BnaC09G0346500ZS	BnaC03G0699200ZS					BnaC03G0006400ZS		novel.2594	BnaC06G0395700ZS
novel.1200	BnaC03G0756800ZS					BnaC03G0027600ZS		novel.2778	BnaC06G0404500ZS
novel.1278	BnaC03G0810300ZS					BnaC03G0032700ZS		novel.2779	BnaC06G0411500ZS
novel.1386	BnaC04G0028400ZS					BnaC03G0036200ZS		novel.2812	BnaC07G0158900ZS
novel.1638	BnaC04G0045100ZS					BnaC03G0036300ZS		novel.2845	BnaC07G0261700ZS
novel.1658	BnaC04G0066200ZS					BnaC03G0052400ZS		novel.2991	BnaC07G0279200ZS
novel.1665	BnaC04G0126600ZS					BnaC03G0093800ZS		novel.3019	BnaC07G0300800ZS
novel.1777	BnaC04G0132100ZS					BnaC03G0133300ZS		novel.3312	BnaC07G0331000ZS
novel.1879	BnaC04G0188200ZS					BnaC03G0134000ZS		novel.3418	BnaC07G0500400ZS
novel.1919	BnaC04G0265800ZS					BnaC03G0156100ZS		novel.3489	BnaC08G0104600ZS
novel.1939	BnaC04G0302800ZS					BnaC03G0202000ZS		novel.4292	BnaC08G0253900ZS
novel.2139	BnaC04G0417100ZS					BnaC03G0203000ZS		novel.4333	BnaC08G0413800ZS
novel.2235	BnaC04G0433800ZS					BnaC03G0204500ZS		novel.4375	BnaC08G0455200ZS
novel.2373	BnaC04G0440300ZS					BnaC03G0207000ZS		novel.4428	BnaC08G0523700ZS
novel.2419	BnaC04G0495500ZS					BnaC03G0407900ZS		novel.4445	BnaC08G0524700ZS
novel.2437	BnaC04G0540800ZS					BnaC03G0666700ZS		novel.4451	BnaC08G0526000ZS
novel.2545	BnaC04G0544100ZS					BnaC03G0804400ZS		novel.4508	BnaC08G0529200ZS
novel.2638	BnaC04G0552000ZS					BnaC03G0815000ZS		novel.4590	BnaC09G0126900ZS
novel.2720	BnaC04G0578600ZS					BnaC04G0010500ZS		novel.4607	BnaC09G0236700ZS
novel.2986	BnaC04G0585400ZS					BnaC04G0054600ZS		novel.4644	BnaC09G0266800ZS
novel.2996	BnaC04G0598900ZS					BnaC04G0099600ZS		novel.4654	BnaC09G0354200ZS
novel.3227	BnaC04G0611700ZS					BnaC04G0156600ZS		novel.4774	BnaC09G0466000ZS
novel.3548	BnaC05G0019400ZS					BnaC04G0184400ZS		novel.4781	BnaC09G0476100ZS
novel.359	BnaC05G0101100ZS					BnaC04G0205400ZS		novel.4822	BnaC09G0478400ZS
novel.3613	BnaC05G0114500ZS					BnaC04G0251800ZS		novel.4960	BnaC09G0483000ZS
novel.3642	BnaC05G0196100ZS					BnaC04G0256900ZS		novel.5236	Bnascaffold0027G0034100ZS
novel.388	BnaC05G0210800ZS					BnaC04G0350800ZS		novel.5329	novel.136
novel.396	BnaC05G0222300ZS					BnaC04G0526200ZS		novel.5341	novel.168
novel.4053	BnaC05G0224400ZS					BnaC04G0532700ZS		novel.5489	novel.1853
novel.4260	BnaC05G0253400ZS					BnaC04G0533500ZS		novel.5490	novel.1969
novel.4352	BnaC05G0272200ZS					BnaC04G0538600ZS		novel.559	novel.1995
novel.4369	BnaC05G0304400ZS					BnaC04G0540100ZS		novel.5594	novel.2338
novel.4555	BnaC05G0336400ZS					BnaC04G0548700ZS		novel.5685	novel.2802
novel.4556	BnaC05G0437900ZS					BnaC04G0574500ZS		novel.5773	novel.2871
novel.4587	BnaC05G0480600ZS					BnaC04G0598500ZS		novel.5791	novel.3052
novel.4618	BnaC06G0129700ZS					BnaC05G0103300ZS		novel.590	novel.4383
novel.4701	BnaC06G0152000ZS					BnaC05G0349800ZS		novel.5986	novel.4645
novel.4744	BnaC06G0157700ZS					BnaC05G0434000ZS		novel.5990	novel.5383
novel.4748	BnaC06G0181900ZS					BnaC06G0170200ZS		novel.6065	novel.5440
novel.4780	BnaC06G0262700ZS					BnaC06G0181600ZS		novel.608	novel.5706
novel.4827	BnaC06G0318100ZS					BnaC06G0265300ZS		novel.625	novel.5710
novel.4966	BnaC06G0341300ZS					BnaC06G0305500ZS		novel.6344	novel.624
novel.5018	BnaC06G0378800ZS					BnaC06G0370800ZS		novel.768	novel.902
novel.5299	BnaC06G0386100ZS					BnaC06G0383100ZS		novel.875
novel.5316	BnaC06G0391300ZS					BnaC06G0386900ZS		novel.929
novel.5351	BnaC06G0417300ZS					BnaC06G0396600ZS
novel.544	BnaC07G0005900ZS					BnaC06G0398400ZS
novel.558	BnaC07G0055500ZS					BnaC06G0421100ZS
novel.5591	BnaC07G0115000ZS					BnaC07G0203800ZS
novel.5640	BnaC07G0139400ZS					BnaC07G0241300ZS
novel.5835	BnaC07G0143100ZS					BnaC07G0293200ZS
novel.5845	BnaC07G0206400ZS					BnaC07G0386100ZS
novel.5955	BnaC07G0268600ZS					BnaC07G0406300ZS
novel.6060	BnaC07G0294700ZS					BnaC07G0415800ZS
novel.6132	BnaC07G0311300ZS					BnaC07G0433000ZS
novel.6389	BnaC07G0312500ZS					BnaC07G0463800ZS
novel.6477	BnaC07G0334900ZS					BnaC07G0482400ZS
novel.6544	BnaC07G0355000ZS					BnaC07G0500500ZS
novel.658	BnaC07G0368900ZS					BnaC07G0538900ZS
	BnaC07G0377500ZS					BnaC08G0054700ZS
	BnaC07G0391900ZS					BnaC08G0269900ZS
	BnaC07G0396300ZS					BnaC08G0298000ZS
	BnaC07G0400700ZS					BnaC08G0341300ZS
	BnaC07G0420900ZS					BnaC08G0414300ZS
	BnaC07G0433900ZS					BnaC08G0468800ZS
	BnaC07G0441300ZS					BnaC08G0475000ZS
	BnaC07G0472600ZS					BnaC09G0000200ZS
	BnaC07G0472800ZS					BnaC09G0000300ZS
	BnaC07G0486500ZS					BnaC09G0171300ZS
	BnaC07G0488900ZS					BnaC09G0200400ZS
	BnaC07G0509400ZS					BnaC09G0350200ZS
	BnaC07G0527100ZS					BnaC09G0356600ZS
	BnaC07G0547000ZS					BnaC09G0446000ZS
	BnaC08G0191900ZS					BnaC09G0472400ZS
	BnaC08G0214400ZS					BnaC09G0493900ZS
	BnaC08G0222500ZS					BnaC09G0494200ZS
	BnaC08G0352700ZS					BnaC09G0521100ZS
	BnaC08G0386000ZS					novel.1363
	BnaC08G0387600ZS					novel.1364
	BnaC08G0434400ZS					novel.198
	BnaC08G0440100ZS					novel.1999
	BnaC08G0446500ZS					novel.2739
	BnaC09G0019300ZS					novel.2891
	BnaC09G0020900ZS					novel.2894
	BnaC09G0023700ZS					novel.3089
	BnaC09G0026400ZS					novel.3835
	BnaC09G0049700ZS					novel.3966
	BnaC09G0060400ZS					novel.4954
	BnaC09G0106200ZS					novel.5148
	BnaC09G0149400ZS					novel.5822
	BnaC09G0220200ZS					novel.953
	BnaC09G0299400ZS					novel.969
	BnaC09G0312400ZS
	BnaC09G0423300ZS
	BnaC09G0524000ZS
	BnaC09G0533200ZS
	BnaC09G0535000ZS
	BnaC09G0569400ZS
	BnaC09G0583300ZS
	BnaC09G0602500ZS
	Bnascaffold0415G0000300ZS
	Bnascaffold0571G0000200ZS
	novel.1836
	novel.1977
	novel.2266
	novel.2271
	novel.2286
	novel.380
	novel.699

## Sheet: Table S7
Supplementary Table S7 WGCNA modules of 866 genes with dominance expression in D1
Brown (N = 113)	Turquoise (N = 316)	Yellow (N = 107)	Black(N = 43)	Blue (N = 114)	Pink (N = 36)	Green (N = 81)	Red (N = 51)
BnaA01G0317200ZS	BnaA01G0083700ZS	BnaA01G0149800ZS	BnaA05G0316900ZS	BnaA01G0002400ZS	BnaA02G0134400ZS	BnaA06G0393400ZS	BnaA01G0381900ZS
BnaA02G0168200ZS	BnaA01G0091500ZS	BnaA01G0308000ZS	BnaA06G0363500ZS	BnaA01G0315300ZS	BnaA04G0059700ZS	BnaA08G0060100ZS	BnaA02G0143900ZS
BnaA02G0231400ZS	BnaA01G0165300ZS	BnaA01G0382700ZS	BnaA08G0006800ZS	BnaA02G0349300ZS	BnaA06G0280300ZS	BnaA08G0141700ZS	BnaA03G0249400ZS
BnaA02G0418000ZS	BnaA02G0333000ZS	BnaA02G0110900ZS	BnaC01G0358100ZS	BnaA03G0228600ZS	BnaA07G0237900ZS	BnaA09G0687100ZS	BnaA04G0189000ZS
BnaA03G0165600ZS	BnaA02G0394700ZS	BnaA02G0335700ZS	BnaC03G0144000ZS	BnaA03G0523100ZS	BnaC01G0090400ZS	BnaC02G0008700ZS	BnaA05G0443900ZS
BnaA04G0077600ZS	BnaA03G0027000ZS	BnaA02G0335800ZS	BnaC03G0445500ZS	BnaA04G0078500ZS	BnaC02G0057900ZS	BnaC02G0038400ZS	BnaA05G0444800ZS
BnaA05G0143500ZS	BnaA03G0387200ZS	BnaA02G0336100ZS	BnaC03G0809800ZS	BnaA04G0080400ZS	BnaC02G0063100ZS	BnaC02G0042000ZS	BnaA07G0295600ZS
BnaA05G0444600ZS	BnaA04G0265100ZS	BnaA03G0131600ZS	BnaC04G0124900ZS	BnaA04G0129900ZS	BnaC02G0468000ZS	BnaC02G0084200ZS	BnaA08G0169400ZS
BnaA06G0106800ZS	BnaA04G0297500ZS	BnaA03G0275300ZS	BnaC04G0235100ZS	BnaA06G0003300ZS	BnaC03G0101100ZS	BnaC03G0153100ZS	BnaA08G0204300ZS
BnaA08G0002000ZS	BnaA05G0041300ZS	BnaA04G0001900ZS	BnaC05G0105200ZS	BnaA06G0041500ZS	BnaC06G0061500ZS	BnaC04G0366700ZS	BnaA09G0661900ZS
BnaC02G0021400ZS	BnaA05G0071400ZS	BnaA04G0126500ZS	BnaC07G0203500ZS	BnaA06G0262600ZS	BnaC09G0346500ZS	BnaC05G0249200ZS	BnaC02G0001800ZS
BnaC02G0058100ZS	BnaA05G0340600ZS	BnaA05G0047000ZS	novel.1200	BnaA06G0385400ZS	novel.2437	BnaC07G0389000ZS	BnaC02G0071900ZS
BnaC02G0238900ZS	BnaA05G0451800ZS	BnaA06G0047400ZS	novel.1665	BnaA09G0173600ZS	BnaA08G0233600ZS	novel.2373	BnaC02G0073900ZS
BnaC02G0507400ZS	BnaA07G0093700ZS	BnaA06G0277600ZS	novel.3227	BnaA09G0661700ZS	BnaC01G0056000ZS	novel.5316	BnaC05G0138400ZS
BnaC03G0261600ZS	BnaA07G0232900ZS	BnaA08G0004800ZS	novel.388	BnaA09G0695500ZS	BnaC08G0280200ZS	BnaA01G0358000ZS	BnaC08G0255500ZS
BnaC04G0586700ZS	BnaA07G0233500ZS	BnaA09G0168800ZS	novel.658	BnaC01G0113800ZS	BnaA02G0123800ZS	BnaA03G0157800ZS	novel.1939
BnaC05G0187400ZS	BnaA09G0017000ZS	BnaC01G0424400ZS	BnaA03G0000400ZS	BnaC01G0146100ZS	BnaA03G0004000ZS	BnaA03G0264100ZS	novel.4701
BnaC06G0389000ZS	BnaA09G0086700ZS	BnaC02G0313700ZS	BnaA04G0066400ZS	BnaC01G0358000ZS	BnaA03G0384500ZS	BnaA04G0129800ZS	novel.5640
BnaC06G0389300ZS	BnaA09G0460500ZS	BnaC02G0359800ZS	BnaA05G0169800ZS	BnaC02G0032700ZS	BnaA09G0093800ZS	BnaA04G0130900ZS	BnaA06G0063800ZS
BnaC01G0190600ZS	BnaA09G0666300ZS	BnaC02G0448800ZS	BnaC01G0487300ZS	BnaC02G0053700ZS	BnaA10G0045800ZS	BnaA06G0102700ZS	BnaA07G0118100ZS
BnaA01G0120500ZS	BnaA09G0693100ZS	BnaC02G0517300ZS	BnaC02G0186700ZS	BnaC02G0058400ZS	BnaC03G0810300ZS	BnaA07G0003500ZS	BnaC03G0212700ZS
BnaA01G0137400ZS	BnaA09G0695700ZS	BnaC03G0074800ZS	BnaC05G0304400ZS	BnaC02G0075700ZS	BnaA02G0133900ZS	BnaA07G0024700ZS	BnaC07G0401100ZS
BnaA01G0214600ZS	BnaA10G0044500ZS	BnaC03G0607400ZS	BnaC07G0391900ZS	BnaC02G0084600ZS	BnaA03G0376800ZS	BnaA07G0358100ZS	novel.6185
BnaA02G0136900ZS	BnaC01G0017500ZS	BnaC04G0143800ZS	BnaC08G0214400ZS	BnaC02G0214600ZS	BnaA03G0389700ZS	BnaA08G0172700ZS	BnaA02G0151500ZS
BnaA03G0248800ZS	BnaC02G0029200ZS	BnaC04G0241100ZS	BnaC09G0049700ZS	BnaC07G0149700ZS	BnaA03G0522300ZS	BnaA08G0296600ZS	BnaA08G0081400ZS
BnaA04G0225000ZS	BnaC02G0048400ZS	BnaC05G0179500ZS	Bnascaffold0415G0000300ZS	BnaC07G0400900ZS	BnaA07G0041300ZS	BnaA09G0663200ZS	BnaC01G0181100ZS
BnaA05G0137600ZS	BnaC02G0051500ZS	BnaC08G0100300ZS	novel.1977	BnaC09G0116500ZS	BnaA07G0325200ZS	BnaA10G0142800ZS	BnaC02G0487300ZS
BnaA05G0184200ZS	BnaC02G0061600ZS	BnaC08G0102800ZS	novel.2271	BnaC09G0148100ZS	BnaA08G0203100ZS	BnaA10G0249800ZS	BnaC02G0545600ZS
BnaA05G0314900ZS	BnaC02G0073500ZS	BnaC08G0419800ZS	novel.380	novel.1658	BnaA09G0687700ZS	BnaC01G0485400ZS	BnaC03G0037900ZS
BnaA06G0402600ZS	BnaC02G0075000ZS	BnaC09G0221000ZS	BnaA05G0056500ZS	novel.1879	BnaC02G0043900ZS	BnaC01G0515000ZS	BnaC04G0585400ZS
BnaA06G0442100ZS	BnaC02G0465300ZS	BnaC09G0225900ZS	BnaA07G0241000ZS	novel.396	BnaC03G0209600ZS	BnaC02G0020400ZS	BnaA01G0116500ZS
BnaA07G0090200ZS	BnaC02G0527500ZS	novel.1638	BnaA10G0184800ZS	novel.4618	BnaC05G0523400ZS	BnaC02G0020500ZS	BnaA01G0137300ZS
BnaA07G0239100ZS	BnaC03G0097800ZS	novel.2139	BnaC02G0071800ZS	novel.4748	BnaC08G0022200ZS	BnaC02G0065000ZS	BnaA01G0349100ZS
BnaA07G0381400ZS	BnaC03G0220800ZS	novel.2545	BnaC04G0131800ZS	novel.5955	BnaA01G0339700ZS	BnaC02G0083700ZS	BnaA03G0002200ZS
BnaA09G0120100ZS	BnaC04G0296400ZS	novel.2996	BnaC04G0323100ZS	novel.6389	BnaC08G0263500ZS	BnaC02G0225300ZS	BnaA03G0289200ZS
BnaA09G0577800ZS	BnaC05G0375000ZS	novel.3548	BnaC05G0053700ZS	novel.6544	BnaC09G0283700ZS	BnaC02G0467900ZS	BnaA05G0108500ZS
BnaA09G0666000ZS	BnaC06G0253500ZS	novel.3642	BnaC09G0157500ZS	BnaA01G0149900ZS		BnaC02G0529300ZS	BnaA05G0444400ZS
BnaA10G0269800ZS	BnaC07G0441000ZS	novel.4053	BnaA03G0406700ZS	BnaA03G0509800ZS		BnaC02G0541900ZS	BnaA08G0265500ZS
BnaC01G0109100ZS	BnaC07G0530700ZS	novel.4587	BnaA09G0689200ZS	BnaA09G0067500ZS		BnaC02G0553100ZS	BnaA09G0100400ZS
BnaC03G0197700ZS	BnaC08G0054800ZS	novel.4744	BnaC02G0505800ZS	BnaC04G0001500ZS		BnaC03G0411500ZS	BnaA09G0567100ZS
BnaC03G0357100ZS	BnaC08G0422900ZS	novel.4780	BnaC07G0528300ZS	BnaC07G0516400ZS		BnaC04G0163400ZS	BnaC02G0017000ZS
BnaC03G0541500ZS	novel.2720	novel.5018	BnaC08G0487700ZS	BnaA01G0379500ZS		BnaC04G0406900ZS	BnaC02G0533600ZS
BnaC03G0630200ZS	novel.359	novel.5299	novel.2509	BnaA02G0131100ZS		BnaC04G0611600ZS	BnaC03G0099800ZS
BnaC04G0028400ZS	novel.5835	novel.5591		BnaA02G0409000ZS		BnaC05G0386700ZS	BnaC03G0187300ZS
BnaC07G0206400ZS	novel.5845	novel.6060		BnaA08G0013600ZS		BnaC05G0449000ZS	BnaC04G0125900ZS
BnaC07G0268600ZS	BnaA09G0155900ZS	BnaA07G0106500ZS		BnaA08G0225200ZS		BnaC06G0072100ZS	BnaC04G0323200ZS
BnaC07G0486500ZS	BnaA01G0007900ZS	BnaA03G0590100ZS		BnaA09G0017700ZS		BnaC06G0350000ZS	BnaC06G0015400ZS
BnaC07G0527100ZS	BnaA01G0008200ZS	BnaA05G0089100ZS		BnaA09G0104300ZS		BnaC07G0032700ZS	BnaC08G0497900ZS
BnaC08G0222500ZS	BnaA01G0033700ZS	BnaA05G0362300ZS		BnaA09G0230200ZS		BnaC07G0389700ZS	novel.1463
BnaC08G0386000ZS	BnaA01G0037100ZS	BnaA06G0417600ZS		BnaA10G0255500ZS		BnaC07G0488000ZS	BnaA04G0264600ZS
BnaC09G0569400ZS	BnaA01G0048300ZS	BnaA07G0313600ZS		BnaC01G0158800ZS		BnaC09G0539300ZS	BnaA08G0318000ZS
novel.699	BnaA01G0072900ZS	BnaA08G0243300ZS		BnaC02G0197400ZS		novel.3482
BnaA01G0338900ZS	BnaA01G0090600ZS	BnaA09G0597100ZS		BnaC03G0197500ZS		novel.3686
BnaA02G0134000ZS	BnaA01G0119600ZS	BnaA10G0144900ZS		BnaC03G0240800ZS		BnaA01G0319600ZS
BnaA03G0522400ZS	BnaA01G0123100ZS	BnaC07G0472800ZS		BnaC03G0336800ZS		BnaA01G0354800ZS
BnaA03G0522800ZS	BnaA01G0139800ZS	BnaC09G0524000ZS		BnaC03G0514500ZS		BnaA02G0125000ZS
BnaA03G0523400ZS	BnaA01G0196800ZS	novel.2286		BnaC03G0617400ZS		BnaA04G0181500ZS
BnaA04G0077900ZS	BnaA01G0287900ZS	BnaA01G0367200ZS		BnaC04G0045100ZS		BnaA08G0247000ZS
BnaA04G0225400ZS	BnaA01G0326600ZS	BnaA07G0008500ZS		BnaC04G0540800ZS		BnaA08G0296700ZS
BnaA09G0017100ZS	BnaA01G0368200ZS	BnaA08G0200700ZS		BnaC06G0318100ZS		BnaC01G0194300ZS
BnaA09G0067600ZS	BnaA02G0071500ZS	BnaC02G0016800ZS		BnaC06G0391300ZS		BnaC06G0152000ZS
BnaA09G0121800ZS	BnaA02G0284400ZS	BnaC04G0322900ZS		BnaC08G0352700ZS		BnaC07G0368900ZS
BnaC02G0020900ZS	BnaA02G0296100ZS	BnaC04G0323000ZS		BnaC08G0387600ZS		BnaC08G0440100ZS
BnaC02G0024700ZS	BnaA03G0018900ZS	BnaC05G0379200ZS		BnaA01G0077000ZS		novel.1836
BnaC02G0042600ZS	BnaA03G0024000ZS	BnaC06G0308300ZS		BnaA01G0087200ZS		BnaA01G0428400ZS
BnaC02G0079100ZS	BnaA03G0039900ZS	BnaC07G0466900ZS		BnaA01G0110400ZS		BnaA03G0001200ZS
BnaC02G0079400ZS	BnaA03G0046700ZS	BnaC07G0477500ZS		BnaA01G0158300ZS		BnaA04G0080600ZS
BnaC03G0192300ZS	BnaA03G0095100ZS	BnaA01G0127300ZS		BnaA01G0300800ZS		BnaA07G0109700ZS
BnaC03G0649900ZS	BnaA03G0147400ZS	BnaA03G0469300ZS		BnaA03G0269300ZS		BnaA09G0620900ZS
Bnascaffold0025G0033100ZS	BnaA03G0164100ZS	BnaA06G0152600ZS		BnaA03G0281900ZS		BnaA09G0670300ZS
BnaA01G0306400ZS	BnaA03G0198400ZS	BnaA06G0152700ZS		BnaA04G0114800ZS		BnaC02G0078500ZS
BnaA01G0424700ZS	BnaA03G0277800ZS	BnaA06G0190700ZS		BnaA04G0210200ZS		BnaC03G0088700ZS
BnaA02G0147900ZS	BnaA03G0337800ZS	BnaA06G0372600ZS		BnaA04G0215000ZS		BnaC05G0050500ZS
BnaA03G0002900ZS	BnaA03G0377200ZS	BnaA06G0396700ZS		BnaA04G0241000ZS		BnaC05G0443100ZS
BnaA03G0472100ZS	BnaA03G0382500ZS	BnaA07G0032700ZS		BnaA05G0442400ZS		novel.1298
BnaA04G0059200ZS	BnaA03G0384700ZS	BnaA08G0082300ZS		BnaA05G0451000ZS		novel.1866
BnaA04G0094600ZS	BnaA03G0430900ZS	BnaA08G0317300ZS		BnaA06G0279600ZS		BnaA04G0132900ZS
BnaA04G0244600ZS	BnaA03G0531700ZS	BnaA09G0045000ZS		BnaA06G0342100ZS		BnaA04G0257700ZS
BnaA05G0037100ZS	BnaA04G0035200ZS	BnaA09G0187400ZS		BnaA07G0112400ZS		BnaA07G0069900ZS
BnaA05G0074200ZS	BnaA04G0143400ZS	BnaA09G0235900ZS		BnaA07G0126800ZS		BnaA07G0313400ZS
BnaA05G0132100ZS	BnaA04G0196800ZS	BnaA10G0103400ZS		BnaA07G0167700ZS		BnaA09G0668600ZS
BnaA07G0002200ZS	BnaA04G0222700ZS	BnaA10G0196600ZS		BnaA07G0247800ZS
BnaA07G0073800ZS	BnaA04G0226000ZS	BnaC01G0158400ZS		BnaA09G0661500ZS
BnaA09G0002500ZS	BnaA04G0229700ZS	BnaC02G0077700ZS		BnaC01G0304600ZS
BnaA09G0151400ZS	BnaA04G0236600ZS	BnaC02G0078600ZS		BnaC02G0021200ZS
BnaA09G0535000ZS	BnaA05G0021100ZS	BnaC02G0378400ZS		BnaC02G0033100ZS
BnaA09G0662300ZS	BnaA05G0056800ZS	BnaC03G0054600ZS		BnaC02G0047600ZS
BnaA10G0042300ZS	BnaA05G0391400ZS	BnaC03G0284800ZS		BnaC02G0057300ZS
BnaA10G0068400ZS	BnaA05G0414900ZS	BnaC03G0457600ZS		BnaC02G0058000ZS
BnaC01G0179000ZS	BnaA06G0009600ZS	BnaC05G0016900ZS		BnaC02G0065600ZS
BnaC02G0026600ZS	BnaA06G0081800ZS	BnaC05G0440300ZS		BnaC02G0070100ZS
BnaC02G0054500ZS	BnaA06G0092100ZS	BnaC07G0187400ZS		BnaC02G0082600ZS
BnaC02G0189800ZS	BnaA06G0093300ZS	BnaC07G0445600ZS		BnaC02G0543300ZS
BnaC02G0256800ZS	BnaA06G0179000ZS	BnaC07G0476100ZS		BnaC02G0556600ZS
BnaC02G0528200ZS	BnaA06G0192100ZS	BnaC08G0007500ZS		BnaC03G0436800ZS
BnaC03G0192200ZS	BnaA07G0001300ZS	BnaC08G0116200ZS		BnaC06G0096200ZS
BnaC03G0243900ZS	BnaA07G0030200ZS	BnaC08G0266800ZS		BnaC07G0517700ZS
BnaC03G0426100ZS	BnaA07G0153100ZS	BnaC08G0267000ZS		BnaC09G0208600ZS
BnaC03G0733900ZS	BnaA07G0249200ZS	BnaC09G0030600ZS		BnaC09G0466100ZS
BnaC04G0047100ZS	BnaA07G0267700ZS	BnaC09G0215200ZS		novel.1416
BnaC04G0256600ZS	BnaA07G0295500ZS	BnaC09G0277100ZS		BnaA01G0279000ZS
BnaC05G0012500ZS	BnaA07G0356200ZS	BnaC09G0362400ZS		BnaA02G0138300ZS
BnaC05G0103700ZS	BnaA08G0102300ZS	BnaC09G0492500ZS		BnaA03G0115300ZS
BnaC05G0367500ZS	BnaA08G0239600ZS	BnaC09G0570900ZS		BnaA04G0223600ZS
BnaC05G0397700ZS	BnaA08G0249700ZS	novel.1029		BnaA06G0135300ZS
BnaC06G0223200ZS	BnaA08G0280200ZS	novel.3717		BnaA06G0412300ZS
BnaC06G0393100ZS	BnaA08G0295400ZS	novel.754		BnaA08G0275300ZS
BnaC07G0449500ZS	BnaA09G0006300ZS			BnaA09G0069900ZS
BnaC07G0476700ZS	BnaA09G0016700ZS			BnaA09G0082600ZS
BnaC08G0262600ZS	BnaA09G0070700ZS			BnaC02G0298800ZS
BnaC09G0047200ZS	BnaA09G0109400ZS			BnaC05G0007100ZS
BnaC09G0164500ZS	BnaA09G0155200ZS			BnaC05G0163200ZS
novel.3740	BnaA09G0155300ZS			BnaC05G0239000ZS
	BnaA09G0168500ZS			BnaC07G0290500ZS
	BnaA09G0255400ZS
	BnaA09G0265400ZS
	BnaA09G0400800ZS
	BnaA09G0421400ZS
	BnaA09G0426500ZS
	BnaA09G0440900ZS
	BnaA09G0448300ZS
	BnaA10G0037600ZS
	BnaA10G0144800ZS
	BnaA10G0227800ZS
	BnaA10G0257200ZS
	BnaC01G0001700ZS
	BnaC01G0030600ZS
	BnaC01G0038700ZS
	BnaC01G0055300ZS
	BnaC01G0110600ZS
	BnaC01G0179700ZS
	BnaC01G0364900ZS
	BnaC01G0404300ZS
	BnaC01G0413900ZS
	BnaC01G0489200ZS
	BnaC01G0500700ZS
	BnaC02G0093200ZS
	BnaC02G0270100ZS
	BnaC02G0340100ZS
	BnaC02G0416000ZS
	BnaC02G0474800ZS
	BnaC02G0476500ZS
	BnaC02G0508100ZS
	BnaC02G0544500ZS
	BnaC03G0213800ZS
	BnaC03G0221600ZS
	BnaC03G0240700ZS
	BnaC03G0285900ZS
	BnaC03G0464600ZS
	BnaC03G0473300ZS
	BnaC03G0526500ZS
	BnaC03G0589600ZS
	BnaC03G0694900ZS
	BnaC03G0699200ZS
	BnaC03G0756800ZS
	BnaC04G0126600ZS
	BnaC04G0188200ZS
	BnaC04G0265800ZS
	BnaC04G0302800ZS
	BnaC04G0417100ZS
	BnaC04G0433800ZS
	BnaC04G0440300ZS
	BnaC04G0495500ZS
	BnaC04G0544100ZS
	BnaC04G0552000ZS
	BnaC04G0578600ZS
	BnaC04G0598900ZS
	BnaC04G0611700ZS
	BnaC05G0019400ZS
	BnaC05G0101100ZS
	BnaC05G0114500ZS
	BnaC05G0196100ZS
	BnaC05G0210800ZS
	BnaC05G0222300ZS
	BnaC05G0224400ZS
	BnaC05G0253400ZS
	BnaC05G0272200ZS
	BnaC05G0336400ZS
	BnaC05G0437900ZS
	BnaC06G0129700ZS
	BnaC06G0157700ZS
	BnaC06G0181900ZS
	BnaC06G0262700ZS
	BnaC06G0341300ZS
	BnaC06G0378800ZS
	BnaC06G0386100ZS
	BnaC06G0417300ZS
	BnaC07G0005900ZS
	BnaC07G0055500ZS
	BnaC07G0115000ZS
	BnaC07G0139400ZS
	BnaC07G0143100ZS
	BnaC07G0294700ZS
	BnaC07G0311300ZS
	BnaC07G0312500ZS
	BnaC07G0334900ZS
	BnaC07G0355000ZS
	BnaC07G0377500ZS
	BnaC07G0396300ZS
	BnaC07G0420900ZS
	BnaC07G0433900ZS
	BnaC07G0441300ZS
	BnaC07G0472600ZS
	BnaC07G0488900ZS
	BnaC07G0509400ZS
	BnaC07G0547000ZS
	BnaC08G0191900ZS
	BnaC08G0446500ZS
	BnaC09G0019300ZS
	BnaC09G0020900ZS
	BnaC09G0023700ZS
	BnaC09G0026400ZS
	BnaC09G0060400ZS
	BnaC09G0106200ZS
	BnaC09G0149400ZS
	BnaC09G0220200ZS
	BnaC09G0299400ZS
	BnaC09G0312400ZS
	BnaC09G0423300ZS
	BnaC09G0533200ZS
	BnaC09G0535000ZS
	BnaC09G0583300ZS
	BnaA01G0424300ZS
	BnaA04G0229100ZS
	BnaA05G0040600ZS
	BnaA06G0105700ZS
	BnaA06G0105800ZS
	BnaA06G0240400ZS
	BnaA07G0311300ZS
	BnaA08G0003300ZS
	BnaA09G0016500ZS
	BnaA09G0110000ZS
	BnaA09G0157300ZS
	BnaA09G0538000ZS
	BnaA10G0249300ZS
	BnaC01G0509200ZS
	BnaC02G0013500ZS
	BnaC02G0025300ZS
	BnaC02G0047700ZS
	BnaC02G0058500ZS
	BnaC02G0075600ZS
	BnaC02G0077300ZS
	BnaC02G0473000ZS
	BnaC02G0514900ZS
	BnaC03G0209100ZS
	BnaC03G0498700ZS
	BnaC04G0585900ZS
	BnaC05G0521300ZS
	BnaC08G0236200ZS
	BnaA01G0034400ZS
	BnaA01G0121800ZS
	BnaA02G0204200ZS
	BnaA02G0246100ZS
	BnaA02G0353800ZS
	BnaA03G0037800ZS
	BnaA03G0097600ZS
	BnaA03G0130000ZS
	BnaA03G0184700ZS
	BnaA04G0139700ZS
	BnaA04G0189800ZS
	BnaA04G0219000ZS
	BnaA04G0264500ZS
	BnaA05G0012500ZS
	BnaA05G0043900ZS
	BnaA05G0082700ZS
	BnaA05G0147700ZS
	BnaA06G0016800ZS
	BnaA06G0292000ZS
	BnaA06G0417300ZS
	BnaA07G0059800ZS
	BnaA07G0165100ZS
	BnaA07G0292200ZS
	BnaA08G0120700ZS
	BnaA08G0180100ZS
	BnaA08G0219800ZS
	BnaA08G0251500ZS
	BnaA09G0041700ZS
	BnaA09G0175100ZS
	BnaA09G0229000ZS
	BnaA09G0249100ZS
	BnaA09G0619100ZS
	BnaA09G0684300ZS
	BnaA10G0067700ZS
	BnaA10G0241300ZS
	BnaC01G0080000ZS
	BnaC01G0184300ZS
	BnaC01G0439300ZS
	BnaC02G0099900ZS
	BnaC02G0100700ZS
	BnaC03G0084500ZS
	BnaC03G0099900ZS
	BnaC03G0262300ZS
	BnaC04G0038700ZS
	BnaC04G0057500ZS
	BnaC04G0094600ZS
	BnaC04G0129700ZS
	BnaC04G0403600ZS
	BnaC04G0580500ZS
	BnaC05G0064400ZS
	BnaC05G0116100ZS
	BnaC05G0186000ZS
	BnaC05G0336300ZS
	BnaC05G0561000ZS
	BnaC06G0008800ZS
	BnaC06G0421200ZS
	BnaC07G0224700ZS
	BnaC07G0370300ZS
	BnaC07G0417500ZS
	BnaC07G0469200ZS
	BnaC07G0477600ZS
	BnaC07G0545100ZS
	BnaC08G0330900ZS
	BnaC09G0104000ZS
	BnaC09G0487600ZS
	novel.1761
	novel.2505

## Sheet: Table S8
Supplementary Table S8 WGCNA modules of 860 genes with dominance expression in M98
Magenta (N = 36)	Red (N = 61)	Blue (N = 164)	Pink (N = 46)	Black(N = 57)	Yellow (N = 86)	Turquoise (N = 171)	Brown (N = 152)	Green (N = 84)
BnaA02G0071200ZS	BnaA01G0161400ZS	BnaA01G0135200ZS	BnaA01G0123200ZS	BnaA02G0036800ZS	BnaA02G0051000ZS	BnaA01G0107000ZS	BnaA01G0090400ZS	BnaA01G0126700ZS
BnaA05G0328700ZS	BnaA02G0115100ZS	BnaA02G0050800ZS	BnaA01G0161300ZS	BnaA02G0069900ZS	BnaA02G0054000ZS	BnaA01G0224000ZS	BnaA01G0298100ZS	BnaA01G0298300ZS
BnaA06G0302000ZS	BnaA02G0407700ZS	BnaA02G0067600ZS	BnaA03G0221300ZS	BnaA05G0086600ZS	BnaA02G0402000ZS	BnaA02G0018700ZS	BnaA02G0028900ZS	BnaA02G0385300ZS
BnaC02G0280100ZS	BnaA03G0098600ZS	BnaA02G0394800ZS	BnaA04G0259600ZS	BnaA05G0184600ZS	BnaA07G0191400ZS	BnaA04G0195200ZS	BnaA02G0398700ZS	BnaA02G0410700ZS
BnaC03G0728900ZS	BnaA03G0142400ZS	BnaA03G0257500ZS	BnaA04G0268400ZS	BnaA07G0221000ZS	BnaA07G0195300ZS	BnaA05G0087900ZS	BnaA03G0172600ZS	BnaA05G0104200ZS
BnaC06G0404500ZS	BnaA03G0487600ZS	BnaA03G0314900ZS	BnaA06G0373500ZS	BnaC01G0429700ZS	BnaA09G0135300ZS	BnaA05G0101500ZS	BnaA03G0408400ZS	BnaA05G0381600ZS
BnaC09G0354200ZS	BnaA04G0056400ZS	BnaA03G0380100ZS	BnaC01G0041900ZS	BnaC01G0432400ZS	BnaA10G0119100ZS	BnaA05G0108900ZS	BnaA03G0445900ZS	BnaA06G0101700ZS
novel.902	BnaA04G0196600ZS	BnaA04G0200400ZS	BnaC04G0166400ZS	BnaC01G0464100ZS	BnaA10G0168900ZS	BnaA05G0112900ZS	BnaA04G0026900ZS	BnaA06G0121300ZS
BnaA01G0289600ZS	BnaA05G0061600ZS	BnaA06G0156100ZS	BnaC04G0265500ZS	BnaC01G0464200ZS	BnaC02G0118700ZS	BnaA06G0263500ZS	BnaA04G0240600ZS	BnaA06G0348800ZS
BnaA04G0049000ZS	BnaA05G0318500ZS	BnaA06G0299300ZS	BnaA02G0412900ZS	BnaC01G0466300ZS	BnaC03G0090100ZS	BnaA06G0321400ZS	BnaA06G0193900ZS	BnaA07G0026200ZS
BnaA07G0117500ZS	BnaA06G0006600ZS	BnaA06G0329500ZS	BnaA05G0153300ZS	BnaC01G0473300ZS	novel.2338	BnaA06G0416400ZS	BnaA07G0266500ZS	BnaA09G0148000ZS
BnaA09G0092300ZS	BnaA06G0117000ZS	BnaA06G0348200ZS	BnaA06G0373300ZS	BnaC01G0476500ZS	novel.624	BnaA07G0214400ZS	BnaA09G0188800ZS	BnaC01G0234100ZS
BnaC02G0257100ZS	BnaA06G0129300ZS	BnaA06G0358500ZS	BnaA07G0168300ZS	BnaC02G0171200ZS	BnaA01G0134800ZS	BnaA07G0302500ZS	BnaA09G0388700ZS	BnaC01G0349500ZS
BnaC03G0079100ZS	BnaA06G0276800ZS	BnaA06G0417400ZS	BnaA08G0146400ZS	BnaC03G0003500ZS	BnaA02G0073400ZS	BnaA08G0139300ZS	BnaA09G0713600ZS	BnaC01G0367300ZS
BnaC06G0220900ZS	BnaA06G0352200ZS	BnaA06G0435100ZS	BnaA09G0721400ZS	BnaC03G0102800ZS	BnaA02G0405600ZS	BnaA08G0142300ZS	BnaC02G0419500ZS	BnaC02G0424900ZS
BnaC09G0621000ZS	BnaA06G0362100ZS	BnaA07G0186800ZS	BnaC01G0212300ZS	BnaC04G0547400ZS	BnaA03G0391900ZS	BnaA08G0206000ZS	BnaC02G0465400ZS	BnaC03G0242600ZS
novel.5341	BnaA07G0201300ZS	BnaA07G0338800ZS	BnaC01G0250800ZS	BnaC05G0010800ZS	BnaA03G0503600ZS	BnaA09G0542500ZS	BnaC03G0371800ZS	BnaC03G0815100ZS
novel.6344	BnaA08G0138800ZS	BnaA07G0385300ZS	BnaC01G0288400ZS	BnaC06G0238100ZS	BnaA05G0035000ZS	BnaA09G0706000ZS	BnaC04G0257400ZS	BnaC04G0410600ZS
BnaA02G0399000ZS	BnaA09G0008100ZS	BnaA08G0137900ZS	BnaC02G0143600ZS	BnaC07G0331000ZS	BnaA05G0110100ZS	BnaA10G0126000ZS	BnaC04G0530100ZS	BnaC04G0564900ZS
BnaA06G0290400ZS	BnaA10G0194600ZS	BnaA08G0227700ZS	BnaC02G0163000ZS	BnaC08G0413800ZS	BnaA06G0418900ZS	BnaA10G0205400ZS	BnaC04G0546900ZS	BnaC05G0564200ZS
BnaC02G0143100ZS	BnaA10G0205300ZS	BnaA09G0137300ZS	BnaC02G0541800ZS	BnaA06G0040400ZS	BnaA10G0047900ZS	BnaC02G0499500ZS	BnaC04G0560300ZS	BnaC06G0254800ZS
BnaC03G0203000ZS	BnaA10G0284800ZS	BnaA09G0201300ZS	BnaC03G0439900ZS	BnaA09G0715500ZS	BnaA10G0048600ZS	BnaC03G0036500ZS	BnaC05G0019900ZS	BnaC06G0411500ZS
BnaC06G0170200ZS	BnaC01G0126400ZS	BnaA10G0186600ZS	BnaC03G0457900ZS	BnaC01G0157300ZS	BnaC01G0213400ZS	BnaC03G0214800ZS	BnaC05G0398400ZS	BnaC09G0266800ZS
BnaC06G0181600ZS	BnaC02G0477600ZS	BnaA10G0190100ZS	BnaC04G0355100ZS	BnaC01G0435200ZS	BnaC03G0272000ZS	BnaC03G0277900ZS	BnaC05G0509500ZS	novel.5383
BnaA07G0354800ZS	BnaC03G0050300ZS	BnaA10G0195300ZS	BnaC09G0332000ZS	BnaC03G0566300ZS	BnaC03G0816400ZS	BnaC03G0441000ZS	BnaC06G0198500ZS	novel.5710
BnaA09G0044200ZS	BnaC03G0491800ZS	BnaC01G0023000ZS	novel.1271	BnaC04G0023200ZS	BnaC04G0334400ZS	BnaC03G0662500ZS	BnaC08G0104600ZS	BnaA02G0246500ZS
BnaA09G0202700ZS	BnaC04G0571000ZS	BnaC01G0300900ZS	novel.2845	BnaC07G0201300ZS	BnaC04G0532900ZS	BnaC04G0009200ZS	BnaC08G0253900ZS	BnaA03G0087400ZS
BnaC01G0022700ZS	BnaC04G0607700ZS	BnaC02G0118800ZS	novel.4428	novel.1027	BnaC04G0538200ZS	BnaC04G0331600ZS	BnaC09G0126900ZS	BnaA05G0070200ZS
BnaC01G0042500ZS	BnaC06G0395700ZS	BnaC02G0167000ZS	novel.5490	novel.1102	BnaC05G0175800ZS	BnaC05G0095500ZS	BnaC09G0466000ZS	BnaA05G0171100ZS
BnaC02G0106800ZS	BnaC07G0300800ZS	BnaC03G0536500ZS	novel.5773	novel.1515	BnaC06G0102800ZS	BnaC07G0261700ZS	novel.168	BnaC01G0265300ZS
BnaC02G0399700ZS	BnaC07G0500400ZS	BnaC03G0761800ZS	BnaA03G0039800ZS	novel.3312	BnaC06G0162400ZS	BnaC08G0524700ZS	novel.1969	BnaC03G0047500ZS
BnaC03G0224600ZS	BnaC08G0526000ZS	BnaC04G0166300ZS	BnaA05G0039600ZS	BnaA01G0108900ZS	BnaC08G0270300ZS	BnaC09G0478400ZS	novel.4383	BnaC03G0313700ZS
BnaC03G0610000ZS	BnaC09G0236700ZS	BnaC04G0270100ZS	BnaA06G0320400ZS	BnaA01G0377600ZS	BnaC09G0325300ZS	novel.2871	BnaA01G0379400ZS	BnaC06G0375600ZS
BnaC04G0530200ZS	novel.136	BnaC04G0270200ZS	BnaA09G0049400ZS	BnaA02G0399400ZS	novel.3019	novel.3052	BnaA02G0385600ZS	BnaC07G0380100ZS
BnaC06G0401100ZS	novel.2802	BnaC05G0009200ZS	BnaA09G0714500ZS	BnaA02G0405300ZS	novel.4375	novel.5706	BnaA03G0232200ZS	BnaC08G0349200ZS
BnaC09G0250500ZS	novel.4645	BnaC05G0181200ZS	BnaA10G0247000ZS	BnaA02G0412100ZS	novel.4451	BnaA01G0079600ZS	BnaA04G0277000ZS	BnaC08G0531200ZS
	BnaA06G0164400ZS	BnaC06G0231300ZS	BnaC01G0489800ZS	BnaA03G0413300ZS	novel.4644	BnaA01G0275300ZS	BnaA05G0092800ZS	BnaC09G0201200ZS
	BnaA06G0343000ZS	BnaC06G0318900ZS	BnaC03G0156100ZS	BnaA03G0518900ZS	novel.4781	BnaA02G0034600ZS	BnaA07G0110800ZS	novel.2594
	BnaA07G0210200ZS	BnaC07G0158900ZS	novel.198	BnaA03G0563700ZS	novel.5489	BnaA02G0063900ZS	BnaA07G0214300ZS	BnaA01G0081000ZS
	BnaC01G0484000ZS	BnaC07G0279200ZS	BnaA07G0131200ZS	BnaA05G0086700ZS	novel.5685	BnaA02G0385700ZS	BnaA08G0174400ZS	BnaA01G0146900ZS
	BnaC03G0244000ZS	BnaC08G0455200ZS	BnaA07G0376200ZS	BnaA06G0373000ZS	novel.929	BnaA04G0076500ZS	BnaC01G0042600ZS	BnaA01G0289900ZS
	BnaC04G0184700ZS	BnaC08G0523700ZS	BnaA09G0588400ZS	BnaA07G0301500ZS	BnaA02G0035200ZS	BnaA04G0148000ZS	BnaC01G0284700ZS	BnaA02G0092100ZS
	novel.4292	BnaC08G0529200ZS	BnaC03G0183400ZS	BnaA10G0252900ZS	BnaA02G0307600ZS	BnaA05G0098800ZS	BnaC01G0333900ZS	BnaA02G0100700ZS
	novel.590	BnaC09G0476100ZS	BnaC03G0270100ZS	BnaC01G0488200ZS	BnaA03G0198100ZS	BnaA06G0050000ZS	BnaC03G0172700ZS	BnaA02G0103000ZS
	novel.768	BnaC09G0483000ZS	BnaC03G0735000ZS	BnaC02G0107200ZS	BnaA03G0504000ZS	BnaA07G0355700ZS	BnaC03G0809700ZS	BnaA02G0189500ZS
	BnaA05G0029800ZS	novel.1853	novel.3267	BnaC02G0547400ZS	BnaA04G0239400ZS	BnaA08G0152600ZS	BnaC04G0207500ZS	BnaA02G0210800ZS
	BnaA06G0157000ZS	novel.1995		BnaC03G0134000ZS	BnaA05G0083900ZS	BnaA08G0306300ZS	BnaC04G0268700ZS	BnaA02G0373500ZS
	BnaC01G0019900ZS	BnaA01G0194400ZS		BnaC07G0433000ZS	BnaA05G0323300ZS	BnaA09G0715700ZS	BnaC04G0358100ZS	BnaA03G0012500ZS
	novel.2894	BnaA01G0289500ZS		BnaA05G0143900ZS	BnaA05G0330800ZS	BnaA10G0242100ZS	BnaC06G0141500ZS	BnaA03G0134300ZS
	BnaA02G0385500ZS	BnaA02G0042500ZS		BnaA06G0351900ZS	BnaA06G0086400ZS	BnaC01G0047000ZS	BnaC06G0318800ZS	BnaA03G0342200ZS
	BnaA03G0018500ZS	BnaA02G0047800ZS		BnaA09G0455500ZS	BnaA06G0332100ZS	BnaC01G0288300ZS	BnaC06G0355200ZS	BnaA04G0119900ZS
	BnaA06G0407600ZS	BnaA02G0073300ZS		BnaC01G0429800ZS	BnaA06G0401900ZS	BnaC02G0409700ZS	BnaC06G0375700ZS	BnaA04G0179500ZS
	BnaA08G0273900ZS	BnaA02G0418100ZS		BnaC01G0470500ZS	BnaA07G0201800ZS	BnaC03G0195700ZS	BnaC07G0125200ZS	BnaA05G0046800ZS
	BnaC02G0107100ZS	BnaA03G0397800ZS		BnaC01G0479000ZS	BnaA08G0145500ZS	BnaC04G0226700ZS	BnaC07G0154300ZS	BnaA06G0298200ZS
	BnaC03G0118700ZS	BnaA06G0076600ZS		BnaC02G0010100ZS	BnaA10G0186000ZS	BnaC05G0111700ZS	BnaC08G0291100ZS	BnaA07G0012500ZS
	BnaC05G0184800ZS	BnaA07G0186300ZS		BnaC07G0174000ZS	BnaC01G0112200ZS	BnaC07G0219600ZS	BnaC08G0369200ZS	BnaA07G0140200ZS
	BnaC06G0238400ZS	BnaA08G0055600ZS		BnaC08G0172900ZS	BnaC03G0006400ZS	BnaC08G0081200ZS	BnaC09G0002200ZS	BnaA07G0266600ZS
	BnaC06G0360000ZS	BnaA09G0387700ZS			BnaC03G0093800ZS	BnaC08G0134400ZS	novel.1570	BnaA09G0187000ZS
	BnaC07G0020400ZS	BnaA10G0095700ZS			BnaC03G0407900ZS	BnaC08G0460400ZS	BnaA01G0138000ZS	BnaC01G0186800ZS
	BnaC09G0125500ZS	BnaA10G0105400ZS			BnaC03G0815000ZS	BnaC09G0146100ZS	BnaA02G0023000ZS	BnaC02G0545500ZS
	novel.3981	BnaA10G0217100ZS			BnaC04G0010500ZS	novel.608	BnaA02G0045100ZS	BnaC03G0052400ZS
		BnaA10G0232200ZS			BnaC04G0532700ZS	BnaA01G0200200ZS	BnaA02G0050300ZS	BnaC04G0256900ZS
		BnaC01G0212400ZS			BnaC05G0103300ZS	BnaA01G0320400ZS	BnaA02G0061700ZS	BnaC04G0526200ZS
		BnaC01G0378200ZS			BnaC06G0421100ZS	BnaA01G0362100ZS	BnaA02G0108900ZS	BnaC06G0383100ZS
		BnaC02G0087700ZS			BnaC07G0293200ZS	BnaA01G0401000ZS	BnaA02G0211100ZS	BnaC07G0203800ZS
		BnaC02G0207500ZS			BnaC07G0406300ZS	BnaA02G0022300ZS	BnaA02G0298800ZS	BnaC07G0482400ZS
		BnaC02G0268100ZS			BnaC08G0269900ZS	BnaA02G0024700ZS	BnaA02G0337800ZS	novel.1363
		BnaC02G0483100ZS			BnaC08G0414300ZS	BnaA02G0028100ZS	BnaA02G0352100ZS	novel.2891
		BnaC03G0035800ZS			BnaC09G0472400ZS	BnaA02G0035900ZS	BnaA03G0114100ZS	novel.5822
		BnaC03G0063700ZS			novel.1999	BnaA02G0049800ZS	BnaA03G0232900ZS	BnaA02G0029200ZS
		BnaC03G0313300ZS			novel.4954	BnaA02G0067500ZS	BnaA03G0255900ZS	BnaA02G0211500ZS
		BnaC03G0313400ZS			novel.969	BnaA02G0166700ZS	BnaA03G0397900ZS	BnaA02G0383600ZS
		BnaC03G0337900ZS			BnaA02G0012400ZS	BnaA02G0199700ZS	BnaA03G0425200ZS	BnaA02G0386000ZS
		BnaC03G0434500ZS			BnaA03G0056900ZS	BnaA02G0392000ZS	BnaA05G0092200ZS	BnaA05G0092600ZS
		BnaC03G0440500ZS			BnaA05G0140100ZS	BnaA02G0398600ZS	BnaA05G0115100ZS	BnaA05G0359100ZS
		BnaC03G0612100ZS			BnaA08G0140300ZS	BnaA03G0009700ZS	BnaA05G0381100ZS	BnaA06G0083700ZS
		BnaC03G0751800ZS			BnaA09G0187500ZS	BnaA03G0016500ZS	BnaA06G0285000ZS	BnaA08G0138300ZS
		BnaC03G0777500ZS			BnaA09G0556700ZS	BnaA03G0022400ZS	BnaA06G0385100ZS	BnaC02G0385700ZS
		BnaC04G0018100ZS			BnaA09G0629000ZS	BnaA03G0141400ZS	BnaA07G0011400ZS	BnaC03G0220300ZS
		BnaC04G0110700ZS			BnaA10G0270900ZS	BnaA03G0177800ZS	BnaA07G0045400ZS	BnaC03G0541900ZS
		BnaC04G0520300ZS			BnaC02G0481000ZS	BnaA03G0313700ZS	BnaA07G0149100ZS	BnaC04G0104100ZS
		BnaC05G0114300ZS			BnaC03G0313100ZS	BnaA04G0033400ZS	BnaA07G0303000ZS	BnaC05G0506900ZS
		BnaC05G0241800ZS			BnaC06G0195900ZS	BnaA04G0100800ZS	BnaA08G0154600ZS	BnaC09G0125400ZS
		BnaC05G0299400ZS			BnaC06G0196400ZS	BnaA04G0238800ZS	BnaA08G0178100ZS	novel.4746
		BnaC06G0308000ZS			BnaC06G0315000ZS	BnaA04G0259000ZS	BnaA09G0202600ZS
		BnaC07G0206800ZS			BnaC07G0272100ZS	BnaA05G0049900ZS	BnaA09G0264400ZS
		BnaC07G0227200ZS				BnaA05G0050100ZS	BnaA09G0582600ZS
		BnaC07G0463000ZS				BnaA05G0065100ZS	BnaA10G0103800ZS
		BnaC08G0530500ZS				BnaA05G0073600ZS	BnaA10G0268600ZS
		BnaC09G0204900ZS				BnaA05G0088000ZS	BnaA10G0295200ZS
		BnaC09G0359600ZS				BnaA05G0163800ZS	BnaC01G0197000ZS
		BnaC09G0613200ZS				BnaA05G0317300ZS	BnaC01G0261100ZS
		novel.1169				BnaA05G0332500ZS	BnaC01G0263200ZS
		novel.1287				BnaA06G0092900ZS	BnaC01G0465800ZS
		novel.2516				BnaA06G0127600ZS	BnaC02G0185400ZS
		novel.2779				BnaA06G0351600ZS	BnaC02G0459700ZS
		novel.2991				BnaA06G0361800ZS	BnaC02G0508700ZS
		novel.4445				BnaA07G0193500ZS	BnaC03G0207000ZS
		novel.4590				BnaA07G0205700ZS	BnaC04G0054600ZS
		novel.4822				BnaA07G0270300ZS	BnaC04G0099600ZS
		novel.4960				BnaA07G0279900ZS	BnaC04G0251800ZS
		novel.5236				BnaA08G0137500ZS	BnaC04G0540100ZS
		novel.5329				BnaA08G0146200ZS	BnaC04G0574500ZS
		novel.5791				BnaA08G0153400ZS	BnaC05G0434000ZS
		novel.5990				BnaA09G0122700ZS	BnaC06G0265300ZS
		BnaA01G0027600ZS				BnaA09G0390400ZS	BnaC06G0370800ZS
		BnaA01G0176600ZS				BnaA09G0552100ZS	BnaC06G0386900ZS
		BnaA02G0025800ZS				BnaA09G0592700ZS	BnaC07G0386100ZS
		BnaA02G0141800ZS				BnaA09G0711500ZS	BnaC08G0298000ZS
		BnaA04G0068800ZS				BnaA10G0119000ZS	BnaC08G0341300ZS
		BnaA04G0174900ZS				BnaA10G0126200ZS	BnaC09G0000200ZS
		BnaA04G0260400ZS				BnaA10G0171600ZS	BnaC09G0000300ZS
		BnaA04G0280000ZS				BnaA10G0196200ZS	BnaC09G0200400ZS
		BnaA06G0347800ZS				BnaA10G0215700ZS	BnaC09G0356600ZS
		BnaA06G0415700ZS				BnaC01G0038900ZS	BnaC09G0446000ZS
		BnaA07G0011600ZS				BnaC01G0188800ZS	BnaC09G0493900ZS
		BnaA07G0036200ZS				BnaC01G0307000ZS	BnaC09G0494200ZS
		BnaA07G0365500ZS				BnaC02G0089800ZS	BnaA01G0032600ZS
		BnaA08G0232200ZS				BnaC02G0123300ZS	BnaA01G0163900ZS
		BnaA10G0205500ZS				BnaC03G0027600ZS	BnaA03G0010100ZS
		BnaC01G0510700ZS				BnaC03G0036200ZS	BnaA03G0013900ZS
		BnaC02G0547300ZS				BnaC03G0036300ZS	BnaA04G0190100ZS
		BnaC03G0032700ZS				BnaC03G0133300ZS	BnaA05G0077200ZS
		BnaC03G0204500ZS				BnaC03G0202000ZS	BnaA05G0176100ZS
		BnaC04G0184400ZS				BnaC03G0666700ZS	BnaA05G0189700ZS
		BnaC04G0538600ZS				BnaC03G0804400ZS	BnaA05G0345600ZS
		BnaC05G0349800ZS				BnaC04G0156600ZS	BnaA05G0370000ZS
		BnaC06G0398400ZS				BnaC04G0205400ZS	BnaA05G0495700ZS
		BnaC07G0241300ZS				BnaC04G0350800ZS	BnaA06G0407100ZS
		BnaC07G0538900ZS				BnaC04G0533500ZS	BnaA07G0028400ZS
		BnaC08G0054700ZS				BnaC04G0548700ZS	BnaA07G0141000ZS
		BnaC09G0171300ZS				BnaC04G0598500ZS	BnaA07G0310200ZS
		BnaA01G0088200ZS				BnaC06G0305500ZS	BnaA09G0166800ZS
		BnaA02G0023300ZS				BnaC06G0396600ZS	BnaA09G0716800ZS
		BnaA02G0232900ZS				BnaC07G0415800ZS	BnaA09G0716900ZS
		BnaA03G0187600ZS				BnaC07G0463800ZS	BnaA10G0170700ZS
		BnaA03G0404700ZS				BnaC07G0500500ZS	BnaA10G0199800ZS
		BnaA05G0081400ZS				BnaC08G0468800ZS	BnaA10G0298800ZS
		BnaA05G0088200ZS				BnaC08G0475000ZS	BnaC01G0425200ZS
		BnaA05G0113800ZS				BnaC09G0521100ZS	BnaC01G0473100ZS
		BnaA05G0170500ZS				novel.1364	BnaC02G0504100ZS
		BnaA05G0399200ZS				novel.3089	BnaC05G0113600ZS
		BnaA06G0332000ZS				novel.3966	BnaC05G0194700ZS
		BnaA07G0330800ZS				novel.5148	BnaC06G0406400ZS
		BnaA09G0084800ZS				novel.953	BnaC07G0039900ZS
		BnaA09G0387900ZS				BnaA01G0137800ZS	BnaC07G0366700ZS
		BnaA10G0121000ZS				BnaA01G0275600ZS	BnaC07G0519500ZS
		BnaA10G0189900ZS				BnaA01G0289700ZS	BnaC07G0541800ZS
		BnaC01G0195300ZS				BnaA02G0018300ZS	BnaC08G0387000ZS
		BnaC01G0469000ZS				BnaA02G0183700ZS	BnaC08G0415800ZS
		BnaC02G0150500ZS				BnaA03G0190200ZS	novel.1482
		BnaC03G0755600ZS				BnaA03G0562000ZS	novel.4240
		BnaC03G0780300ZS				BnaA06G0124300ZS
		BnaC04G0134400ZS				BnaA06G0134600ZS
		BnaC04G0566200ZS				BnaA06G0309200ZS
		BnaC05G0350100ZS				BnaA07G0208100ZS
		BnaC05G0507000ZS				BnaA07G0302600ZS
		BnaC08G0359500ZS				BnaA09G0081300ZS
		BnaC08G0454300ZS				BnaA09G0113600ZS
		BnaC08G0532300ZS				BnaA09G0717200ZS
		BnaC09G0266700ZS				BnaC01G0020800ZS
		BnaC09G0353000ZS				BnaC02G0088800ZS
		BnaC09G0423400ZS				BnaC02G0455700ZS
		novel.2678				BnaC06G0201300ZS
						BnaC06G0444600ZS
						BnaC07G0385000ZS
						BnaC09G0484900ZS
						novel.1317
						novel.2555
						novel.5074
						novel.5838

## Sheet: Table S9
Supplementary Table S9 New module in D1 and M98
Cluster	GeneID
D1-Cluster2-Turquoise	BnaA01G0007900ZS
D1-Cluster2-Turquoise	BnaA01G0008200ZS
D1-Cluster2-Turquoise	BnaA01G0033700ZS
D1-Cluster2-Turquoise	BnaA01G0037100ZS
D1-Cluster2-Turquoise	BnaA01G0048300ZS
D1-Cluster2-Turquoise	BnaA01G0072900ZS
D1-Cluster2-Turquoise	BnaA01G0090600ZS
D1-Cluster2-Turquoise	BnaA01G0119600ZS
D1-Cluster2-Turquoise	BnaA01G0123100ZS
D1-Cluster2-Turquoise	BnaA01G0139800ZS
D1-Cluster2-Turquoise	BnaA01G0196800ZS
D1-Cluster2-Turquoise	BnaA01G0287900ZS
D1-Cluster2-Turquoise	BnaA01G0326600ZS
D1-Cluster2-Turquoise	BnaA01G0368200ZS
D1-Cluster2-Turquoise	BnaA02G0071500ZS
D1-Cluster2-Turquoise	BnaA02G0284400ZS
D1-Cluster2-Turquoise	BnaA02G0296100ZS
D1-Cluster2-Turquoise	BnaA03G0018900ZS
D1-Cluster2-Turquoise	BnaA03G0024000ZS
D1-Cluster2-Turquoise	BnaA03G0039900ZS
D1-Cluster2-Turquoise	BnaA03G0046700ZS
D1-Cluster2-Turquoise	BnaA03G0095100ZS
D1-Cluster2-Turquoise	BnaA03G0147400ZS
D1-Cluster2-Turquoise	BnaA03G0164100ZS
D1-Cluster2-Turquoise	BnaA03G0198400ZS
D1-Cluster2-Turquoise	BnaA03G0277800ZS
D1-Cluster2-Turquoise	BnaA03G0337800ZS
D1-Cluster2-Turquoise	BnaA03G0377200ZS
D1-Cluster2-Turquoise	BnaA03G0382500ZS
D1-Cluster2-Turquoise	BnaA03G0384700ZS
D1-Cluster2-Turquoise	BnaA03G0430900ZS
D1-Cluster2-Turquoise	BnaA03G0531700ZS
D1-Cluster2-Turquoise	BnaA04G0035200ZS
D1-Cluster2-Turquoise	BnaA04G0143400ZS
D1-Cluster2-Turquoise	BnaA04G0196800ZS
D1-Cluster2-Turquoise	BnaA04G0222700ZS
D1-Cluster2-Turquoise	BnaA04G0226000ZS
D1-Cluster2-Turquoise	BnaA04G0229700ZS
D1-Cluster2-Turquoise	BnaA04G0236600ZS
D1-Cluster2-Turquoise	BnaA05G0021100ZS
D1-Cluster2-Turquoise	BnaA05G0056800ZS
D1-Cluster2-Turquoise	BnaA05G0391400ZS
D1-Cluster2-Turquoise	BnaA05G0414900ZS
D1-Cluster2-Turquoise	BnaA06G0009600ZS
D1-Cluster2-Turquoise	BnaA06G0081800ZS
D1-Cluster2-Turquoise	BnaA06G0092100ZS
D1-Cluster2-Turquoise	BnaA06G0093300ZS
D1-Cluster2-Turquoise	BnaA06G0179000ZS
D1-Cluster2-Turquoise	BnaA06G0192100ZS
D1-Cluster2-Turquoise	BnaA07G0001300ZS
D1-Cluster2-Turquoise	BnaA07G0030200ZS
D1-Cluster2-Turquoise	BnaA07G0153100ZS
D1-Cluster2-Turquoise	BnaA07G0249200ZS
D1-Cluster2-Turquoise	BnaA07G0267700ZS
D1-Cluster2-Turquoise	BnaA07G0295500ZS
D1-Cluster2-Turquoise	BnaA07G0356200ZS
D1-Cluster2-Turquoise	BnaA08G0102300ZS
D1-Cluster2-Turquoise	BnaA08G0239600ZS
D1-Cluster2-Turquoise	BnaA08G0249700ZS
D1-Cluster2-Turquoise	BnaA08G0280200ZS
D1-Cluster2-Turquoise	BnaA08G0295400ZS
D1-Cluster2-Turquoise	BnaA09G0006300ZS
D1-Cluster2-Turquoise	BnaA09G0016700ZS
D1-Cluster2-Turquoise	BnaA09G0070700ZS
D1-Cluster2-Turquoise	BnaA09G0109400ZS
D1-Cluster2-Turquoise	BnaA09G0155200ZS
D1-Cluster2-Turquoise	BnaA09G0155300ZS
D1-Cluster2-Turquoise	BnaA09G0168500ZS
D1-Cluster2-Turquoise	BnaA09G0255400ZS
D1-Cluster2-Turquoise	BnaA09G0265400ZS
D1-Cluster2-Turquoise	BnaA09G0400800ZS
D1-Cluster2-Turquoise	BnaA09G0421400ZS
D1-Cluster2-Turquoise	BnaA09G0426500ZS
D1-Cluster2-Turquoise	BnaA09G0440900ZS
D1-Cluster2-Turquoise	BnaA09G0448300ZS
D1-Cluster2-Turquoise	BnaA10G0037600ZS
D1-Cluster2-Turquoise	BnaA10G0144800ZS
D1-Cluster2-Turquoise	BnaA10G0227800ZS
D1-Cluster2-Turquoise	BnaA10G0257200ZS
D1-Cluster2-Turquoise	BnaC01G0001700ZS
D1-Cluster2-Turquoise	BnaC01G0030600ZS
D1-Cluster2-Turquoise	BnaC01G0038700ZS
D1-Cluster2-Turquoise	BnaC01G0055300ZS
D1-Cluster2-Turquoise	BnaC01G0110600ZS
D1-Cluster2-Turquoise	BnaC01G0179700ZS
D1-Cluster2-Turquoise	BnaC01G0364900ZS
D1-Cluster2-Turquoise	BnaC01G0404300ZS
D1-Cluster2-Turquoise	BnaC01G0413900ZS
D1-Cluster2-Turquoise	BnaC01G0489200ZS
D1-Cluster2-Turquoise	BnaC01G0500700ZS
D1-Cluster2-Turquoise	BnaC02G0093200ZS
D1-Cluster2-Turquoise	BnaC02G0270100ZS
D1-Cluster2-Turquoise	BnaC02G0340100ZS
D1-Cluster2-Turquoise	BnaC02G0416000ZS
D1-Cluster2-Turquoise	BnaC02G0474800ZS
D1-Cluster2-Turquoise	BnaC02G0476500ZS
D1-Cluster2-Turquoise	BnaC02G0508100ZS
D1-Cluster2-Turquoise	BnaC02G0544500ZS
D1-Cluster2-Turquoise	BnaC03G0213800ZS
D1-Cluster2-Turquoise	BnaC03G0221600ZS
D1-Cluster2-Turquoise	BnaC03G0240700ZS
D1-Cluster2-Turquoise	BnaC03G0285900ZS
D1-Cluster2-Turquoise	BnaC03G0464600ZS
D1-Cluster2-Turquoise	BnaC03G0473300ZS
D1-Cluster2-Turquoise	BnaC03G0526500ZS
D1-Cluster2-Turquoise	BnaC03G0589600ZS
D1-Cluster2-Turquoise	BnaC03G0694900ZS
D1-Cluster2-Turquoise	BnaC03G0699200ZS
D1-Cluster2-Turquoise	BnaC03G0756800ZS
D1-Cluster2-Turquoise	BnaC04G0126600ZS
D1-Cluster2-Turquoise	BnaC04G0188200ZS
D1-Cluster2-Turquoise	BnaC04G0265800ZS
D1-Cluster2-Turquoise	BnaC04G0302800ZS
D1-Cluster2-Turquoise	BnaC04G0417100ZS
D1-Cluster2-Turquoise	BnaC04G0433800ZS
D1-Cluster2-Turquoise	BnaC04G0440300ZS
D1-Cluster2-Turquoise	BnaC04G0495500ZS
D1-Cluster2-Turquoise	BnaC04G0544100ZS
D1-Cluster2-Turquoise	BnaC04G0552000ZS
D1-Cluster2-Turquoise	BnaC04G0578600ZS
D1-Cluster2-Turquoise	BnaC04G0598900ZS
D1-Cluster2-Turquoise	BnaC04G0611700ZS
D1-Cluster2-Turquoise	BnaC05G0019400ZS
D1-Cluster2-Turquoise	BnaC05G0101100ZS
D1-Cluster2-Turquoise	BnaC05G0114500ZS
D1-Cluster2-Turquoise	BnaC05G0196100ZS
D1-Cluster2-Turquoise	BnaC05G0210800ZS
D1-Cluster2-Turquoise	BnaC05G0222300ZS
D1-Cluster2-Turquoise	BnaC05G0224400ZS
D1-Cluster2-Turquoise	BnaC05G0253400ZS
D1-Cluster2-Turquoise	BnaC05G0272200ZS
D1-Cluster2-Turquoise	BnaC05G0336400ZS
D1-Cluster2-Turquoise	BnaC05G0437900ZS
D1-Cluster2-Turquoise	BnaC06G0129700ZS
D1-Cluster2-Turquoise	BnaC06G0157700ZS
D1-Cluster2-Turquoise	BnaC06G0181900ZS
D1-Cluster2-Turquoise	BnaC06G0262700ZS
D1-Cluster2-Turquoise	BnaC06G0341300ZS
D1-Cluster2-Turquoise	BnaC06G0378800ZS
D1-Cluster2-Turquoise	BnaC06G0386100ZS
D1-Cluster2-Turquoise	BnaC06G0417300ZS
D1-Cluster2-Turquoise	BnaC07G0005900ZS
D1-Cluster2-Turquoise	BnaC07G0055500ZS
D1-Cluster2-Turquoise	BnaC07G0115000ZS
D1-Cluster2-Turquoise	BnaC07G0139400ZS
D1-Cluster2-Turquoise	BnaC07G0143100ZS
D1-Cluster2-Turquoise	BnaC07G0294700ZS
D1-Cluster2-Turquoise	BnaC07G0311300ZS
D1-Cluster2-Turquoise	BnaC07G0312500ZS
D1-Cluster2-Turquoise	BnaC07G0334900ZS
D1-Cluster2-Turquoise	BnaC07G0355000ZS
D1-Cluster2-Turquoise	BnaC07G0377500ZS
D1-Cluster2-Turquoise	BnaC07G0396300ZS
D1-Cluster2-Turquoise	BnaC07G0420900ZS
D1-Cluster2-Turquoise	BnaC07G0433900ZS
D1-Cluster2-Turquoise	BnaC07G0441300ZS
D1-Cluster2-Turquoise	BnaC07G0472600ZS
D1-Cluster2-Turquoise	BnaC07G0488900ZS
D1-Cluster2-Turquoise	BnaC07G0509400ZS
D1-Cluster2-Turquoise	BnaC07G0547000ZS
D1-Cluster2-Turquoise	BnaC08G0191900ZS
D1-Cluster2-Turquoise	BnaC08G0446500ZS
D1-Cluster2-Turquoise	BnaC09G0019300ZS
D1-Cluster2-Turquoise	BnaC09G0020900ZS
D1-Cluster2-Turquoise	BnaC09G0023700ZS
D1-Cluster2-Turquoise	BnaC09G0026400ZS
D1-Cluster2-Turquoise	BnaC09G0060400ZS
D1-Cluster2-Turquoise	BnaC09G0106200ZS
D1-Cluster2-Turquoise	BnaC09G0149400ZS
D1-Cluster2-Turquoise	BnaC09G0220200ZS
D1-Cluster2-Turquoise	BnaC09G0299400ZS
D1-Cluster2-Turquoise	BnaC09G0312400ZS
D1-Cluster2-Turquoise	BnaC09G0423300ZS
D1-Cluster2-Turquoise	BnaC09G0533200ZS
D1-Cluster2-Turquoise	BnaC09G0535000ZS
D1-Cluster2-Turquoise	BnaC09G0583300ZS
D1-Cluster9-Green	BnaA01G0358000ZS
D1-Cluster9-Green	BnaA03G0157800ZS
D1-Cluster9-Green	BnaA03G0264100ZS
D1-Cluster9-Green	BnaA04G0129800ZS
D1-Cluster9-Green	BnaA04G0130900ZS
D1-Cluster9-Green	BnaA06G0102700ZS
D1-Cluster9-Green	BnaA07G0003500ZS
D1-Cluster9-Green	BnaA07G0024700ZS
D1-Cluster9-Green	BnaA07G0358100ZS
D1-Cluster9-Green	BnaA08G0172700ZS
D1-Cluster9-Green	BnaA08G0296600ZS
D1-Cluster9-Green	BnaA09G0663200ZS
D1-Cluster9-Green	BnaA10G0142800ZS
D1-Cluster9-Green	BnaA10G0249800ZS
D1-Cluster9-Green	BnaC01G0485400ZS
D1-Cluster9-Green	BnaC01G0515000ZS
D1-Cluster9-Green	BnaC02G0020400ZS
D1-Cluster9-Green	BnaC02G0020500ZS
D1-Cluster9-Green	BnaC02G0065000ZS
D1-Cluster9-Green	BnaC02G0083700ZS
D1-Cluster9-Green	BnaC02G0225300ZS
D1-Cluster9-Green	BnaC02G0467900ZS
D1-Cluster9-Green	BnaC02G0529300ZS
D1-Cluster9-Green	BnaC02G0541900ZS
D1-Cluster9-Green	BnaC02G0553100ZS
D1-Cluster9-Green	BnaC03G0411500ZS
D1-Cluster9-Green	BnaC04G0163400ZS
D1-Cluster9-Green	BnaC04G0406900ZS
D1-Cluster9-Green	BnaC04G0611600ZS
D1-Cluster9-Green	BnaC05G0386700ZS
D1-Cluster9-Green	BnaC05G0449000ZS
D1-Cluster9-Green	BnaC06G0072100ZS
D1-Cluster9-Green	BnaC06G0350000ZS
D1-Cluster9-Green	BnaC07G0032700ZS
D1-Cluster9-Green	BnaC07G0389700ZS
D1-Cluster9-Green	BnaC07G0488000ZS
D1-Cluster9-Green	BnaC09G0539300ZS
D1-Cluster9-Green	novel.3482
D1-Cluster9-Green	novel.3686
D1-Cluster1-Yellow	BnaA01G0149800ZS
D1-Cluster1-Yellow	BnaA01G0308000ZS
D1-Cluster1-Yellow	BnaA01G0382700ZS
D1-Cluster1-Yellow	BnaA02G0110900ZS
D1-Cluster1-Yellow	BnaA02G0335700ZS
D1-Cluster1-Yellow	BnaA02G0335800ZS
D1-Cluster1-Yellow	BnaA02G0336100ZS
D1-Cluster1-Yellow	BnaA03G0131600ZS
D1-Cluster1-Yellow	BnaA03G0275300ZS
D1-Cluster1-Yellow	BnaA04G0001900ZS
D1-Cluster1-Yellow	BnaA04G0126500ZS
D1-Cluster1-Yellow	BnaA05G0047000ZS
D1-Cluster1-Yellow	BnaA06G0047400ZS
D1-Cluster1-Yellow	BnaA06G0277600ZS
D1-Cluster1-Yellow	BnaA08G0004800ZS
D1-Cluster1-Yellow	BnaA09G0168800ZS
D1-Cluster1-Yellow	BnaC01G0424400ZS
D1-Cluster1-Yellow	BnaC02G0313700ZS
D1-Cluster1-Yellow	BnaC02G0359800ZS
D1-Cluster1-Yellow	BnaC02G0448800ZS
D1-Cluster1-Yellow	BnaC02G0517300ZS
D1-Cluster1-Yellow	BnaC03G0074800ZS
D1-Cluster1-Yellow	BnaC03G0607400ZS
D1-Cluster1-Yellow	BnaC04G0143800ZS
D1-Cluster1-Yellow	BnaC04G0241100ZS
D1-Cluster1-Yellow	BnaC05G0179500ZS
D1-Cluster1-Yellow	BnaC08G0100300ZS
D1-Cluster1-Yellow	BnaC08G0102800ZS
D1-Cluster1-Yellow	BnaC08G0419800ZS
D1-Cluster1-Yellow	BnaC09G0221000ZS
D1-Cluster1-Yellow	BnaC09G0225900ZS
D1-Cluster1-Yellow	novel.1638
D1-Cluster1-Yellow	novel.2139
D1-Cluster1-Yellow	novel.2545
D1-Cluster1-Yellow	novel.2996
D1-Cluster1-Yellow	novel.3548
D1-Cluster1-Yellow	novel.3642
D1-Cluster1-Yellow	novel.4053
D1-Cluster1-Yellow	novel.4587
D1-Cluster1-Yellow	novel.4744
D1-Cluster1-Yellow	novel.4780
D1-Cluster1-Yellow	novel.5018
D1-Cluster1-Yellow	novel.5299
D1-Cluster1-Yellow	novel.5591
D1-Cluster1-Yellow	novel.6060
M98-Cluster8-Red	BnaA01G0161400ZS
M98-Cluster8-Red	BnaA02G0115100ZS
M98-Cluster8-Red	BnaA02G0407700ZS
M98-Cluster8-Red	BnaA03G0098600ZS
M98-Cluster8-Red	BnaA03G0142400ZS
M98-Cluster8-Red	BnaA03G0487600ZS
M98-Cluster8-Red	BnaA04G0056400ZS
M98-Cluster8-Red	BnaA04G0196600ZS
M98-Cluster8-Red	BnaA05G0061600ZS
M98-Cluster8-Red	BnaA05G0318500ZS
M98-Cluster8-Red	BnaA06G0006600ZS
M98-Cluster8-Red	BnaA06G0117000ZS
M98-Cluster8-Red	BnaA06G0129300ZS
M98-Cluster8-Red	BnaA06G0276800ZS
M98-Cluster8-Red	BnaA06G0352200ZS
M98-Cluster8-Red	BnaA06G0362100ZS
M98-Cluster8-Red	BnaA07G0201300ZS
M98-Cluster8-Red	BnaA08G0138800ZS
M98-Cluster8-Red	BnaA09G0008100ZS
M98-Cluster8-Red	BnaA10G0194600ZS
M98-Cluster8-Red	BnaA10G0205300ZS
M98-Cluster8-Red	BnaA10G0284800ZS
M98-Cluster8-Red	BnaC01G0126400ZS
M98-Cluster8-Red	BnaC02G0477600ZS
M98-Cluster8-Red	BnaC03G0050300ZS
M98-Cluster8-Red	BnaC03G0491800ZS
M98-Cluster8-Red	BnaC04G0571000ZS
M98-Cluster8-Red	BnaC04G0607700ZS
M98-Cluster8-Red	BnaC06G0395700ZS
M98-Cluster8-Red	BnaC07G0300800ZS
M98-Cluster8-Red	BnaC07G0500400ZS
M98-Cluster8-Red	BnaC08G0526000ZS
M98-Cluster8-Red	BnaC09G0236700ZS
M98-Cluster8-Red	novel.136
M98-Cluster8-Red	novel.2802
M98-Cluster8-Red	novel.4645
M98-Cluster3-Turquoise	BnaA01G0200200ZS
M98-Cluster3-Turquoise	BnaA01G0320400ZS
M98-Cluster3-Turquoise	BnaA01G0362100ZS
M98-Cluster3-Turquoise	BnaA01G0401000ZS
M98-Cluster3-Turquoise	BnaA02G0022300ZS
M98-Cluster3-Turquoise	BnaA02G0024700ZS
M98-Cluster3-Turquoise	BnaA02G0028100ZS
M98-Cluster3-Turquoise	BnaA02G0035900ZS
M98-Cluster3-Turquoise	BnaA02G0049800ZS
M98-Cluster3-Turquoise	BnaA02G0067500ZS
M98-Cluster3-Turquoise	BnaA02G0166700ZS
M98-Cluster3-Turquoise	BnaA02G0199700ZS
M98-Cluster3-Turquoise	BnaA02G0392000ZS
M98-Cluster3-Turquoise	BnaA02G0398600ZS
M98-Cluster3-Turquoise	BnaA03G0009700ZS
M98-Cluster3-Turquoise	BnaA03G0016500ZS
M98-Cluster3-Turquoise	BnaA03G0022400ZS
M98-Cluster3-Turquoise	BnaA03G0141400ZS
M98-Cluster3-Turquoise	BnaA03G0177800ZS
M98-Cluster3-Turquoise	BnaA03G0313700ZS
M98-Cluster3-Turquoise	BnaA04G0033400ZS
M98-Cluster3-Turquoise	BnaA04G0100800ZS
M98-Cluster3-Turquoise	BnaA04G0238800ZS
M98-Cluster3-Turquoise	BnaA04G0259000ZS
M98-Cluster3-Turquoise	BnaA05G0049900ZS
M98-Cluster3-Turquoise	BnaA05G0050100ZS
M98-Cluster3-Turquoise	BnaA05G0065100ZS
M98-Cluster3-Turquoise	BnaA05G0073600ZS
M98-Cluster3-Turquoise	BnaA05G0088000ZS
M98-Cluster3-Turquoise	BnaA05G0163800ZS
M98-Cluster3-Turquoise	BnaA05G0317300ZS
M98-Cluster3-Turquoise	BnaA05G0332500ZS
M98-Cluster3-Turquoise	BnaA06G0092900ZS
M98-Cluster3-Turquoise	BnaA06G0127600ZS
M98-Cluster3-Turquoise	BnaA06G0351600ZS
M98-Cluster3-Turquoise	BnaA06G0361800ZS
M98-Cluster3-Turquoise	BnaA07G0193500ZS
M98-Cluster3-Turquoise	BnaA07G0205700ZS
M98-Cluster3-Turquoise	BnaA07G0270300ZS
M98-Cluster3-Turquoise	BnaA07G0279900ZS
M98-Cluster3-Turquoise	BnaA08G0137500ZS
M98-Cluster3-Turquoise	BnaA08G0146200ZS
M98-Cluster3-Turquoise	BnaA08G0153400ZS
M98-Cluster3-Turquoise	BnaA09G0122700ZS
M98-Cluster3-Turquoise	BnaA09G0390400ZS
M98-Cluster3-Turquoise	BnaA09G0552100ZS
M98-Cluster3-Turquoise	BnaA09G0592700ZS
M98-Cluster3-Turquoise	BnaA09G0711500ZS
M98-Cluster3-Turquoise	BnaA10G0119000ZS
M98-Cluster3-Turquoise	BnaA10G0126200ZS
M98-Cluster3-Turquoise	BnaA10G0171600ZS
M98-Cluster3-Turquoise	BnaA10G0196200ZS
M98-Cluster3-Turquoise	BnaA10G0215700ZS
M98-Cluster3-Turquoise	BnaC01G0038900ZS
M98-Cluster3-Turquoise	BnaC01G0188800ZS
M98-Cluster3-Turquoise	BnaC01G0307000ZS
M98-Cluster3-Turquoise	BnaC02G0089800ZS
M98-Cluster3-Turquoise	BnaC02G0123300ZS
M98-Cluster3-Turquoise	BnaC03G0027600ZS
M98-Cluster3-Turquoise	BnaC03G0036200ZS
M98-Cluster3-Turquoise	BnaC03G0036300ZS
M98-Cluster3-Turquoise	BnaC03G0133300ZS
M98-Cluster3-Turquoise	BnaC03G0202000ZS
M98-Cluster3-Turquoise	BnaC03G0666700ZS
M98-Cluster3-Turquoise	BnaC03G0804400ZS
M98-Cluster3-Turquoise	BnaC04G0156600ZS
M98-Cluster3-Turquoise	BnaC04G0205400ZS
M98-Cluster3-Turquoise	BnaC04G0350800ZS
M98-Cluster3-Turquoise	BnaC04G0533500ZS
M98-Cluster3-Turquoise	BnaC04G0548700ZS
M98-Cluster3-Turquoise	BnaC04G0598500ZS
M98-Cluster3-Turquoise	BnaC06G0305500ZS
M98-Cluster3-Turquoise	BnaC06G0396600ZS
M98-Cluster3-Turquoise	BnaC07G0415800ZS
M98-Cluster3-Turquoise	BnaC07G0463800ZS
M98-Cluster3-Turquoise	BnaC07G0500500ZS
M98-Cluster3-Turquoise	BnaC08G0468800ZS
M98-Cluster3-Turquoise	BnaC08G0475000ZS
M98-Cluster3-Turquoise	BnaC09G0521100ZS
M98-Cluster3-Turquoise	novel.1364
M98-Cluster3-Turquoise	novel.3089
M98-Cluster3-Turquoise	novel.3966
M98-Cluster3-Turquoise	novel.5148
M98-Cluster3-Turquoise	novel.953
M98-Cluster7-Pink	BnaA02G0412900ZS
M98-Cluster7-Pink	BnaA05G0153300ZS
M98-Cluster7-Pink	BnaA06G0373300ZS
M98-Cluster7-Pink	BnaA07G0168300ZS
M98-Cluster7-Pink	BnaA08G0146400ZS
M98-Cluster7-Pink	BnaA09G0721400ZS
M98-Cluster7-Pink	BnaC01G0212300ZS
M98-Cluster7-Pink	BnaC01G0250800ZS
M98-Cluster7-Pink	BnaC01G0288400ZS
M98-Cluster7-Pink	BnaC02G0143600ZS
M98-Cluster7-Pink	BnaC02G0163000ZS
M98-Cluster7-Pink	BnaC02G0541800ZS
M98-Cluster7-Pink	BnaC03G0439900ZS
M98-Cluster7-Pink	BnaC03G0457900ZS
M98-Cluster7-Pink	BnaC04G0355100ZS
M98-Cluster7-Pink	BnaC09G0332000ZS
M98-Cluster7-Pink	novel.1271
M98-Cluster7-Pink	novel.2845
M98-Cluster7-Pink	novel.4428
M98-Cluster7-Pink	novel.5490
M98-Cluster7-Pink	novel.5773

## Sheet: Table S10
Supplementary Table S10 Functional annotations of hub genes in six new modules
Module	Hub gene	kME	Arabidopsis ID	Function	Description
D1-Cluster2-Turquoise	BnaC05G0210800ZS	0.992708	AT1G24100/UGT74B1	UDP-glycosyltransferase 74B1 OS=Arabidopsis thaliana GN=UGT74B1 PE=1 SV=1	Encodes a UDP-glucose:thiohydroximate S-glucosyltransferase, involved in glucosinolate biosynthesis
	BnaC02G0476500ZS	0.990474	AT3G29320/PHS1	Alpha-glucan phosphorylase 1 OS=Arabidopsis thaliana GN=PHS1 PE=2 SV=1	Encodes a plastidic alpha-glucan phosphorylase. In vitro, the enzyme has a preference for maltooligosaccharides, such as maltoheptaose.
	BnaC04G0611700ZS	0.988225	AT2G46650/CYTB5-C	Cytochrome B5 isoform C OS=Arabidopsis thaliana GN=CYTB5-C PE=1 SV=1	member of Cytochromes b5
	BnaA06G0192100ZS	0.987358	AT5G22070/--	/	Core-2/I-branching beta-1,6-N-acetylglucosaminyltransferase family protein
	BnaA06G0093300ZS	0.985192	AT1G14350/FLP	/	Encodes a putative MYB transcription factor involved in stomata development, loss of FLP activity results in a failure of guard mother cells (GMCs) to adopt the guard cell fate, thus they continue to divide resulting in abnormal stomata consisting of clusters of numerous guard cell-like cells. This phenotype is enhanced in double mutants with MYB88.
D1-Cluster9-Green	BnaA08G0296600ZS	0.978182	AT1G09070/SRC2	/	SRC2 specifically binds the peptide PIEPPPHH, and moves from ER to a vacuole fraction where it gets internalized. Involved in Protein Storage Vacuole targeting.
	BnaA10G0249800ZS	0.978043	AT5G09330/VNI1	NAC domain-containing protein 82 OS=Arabidopsis thaliana GN=NAC082 PE=1 SV=1	NAC domain containing protein 82
	BnaC07G0032700ZS	0.977503	AT2G18915/ADO2	Adagio protein 2 OS=Arabidopsis thaliana GN=ADO2 PE=1 SV=1	encodes a member of F-box proteins that includes two other proteins in Arabidopsis (ZTL and FKF1). These proteins contain a unique structure containing a PAS domain at their N-terminus, an F-box motif, and 6 kelch repeats at their C-terminus. Overexpression results in arrhythmic phenotypes for a number of circadian clock outputs in both constant light and constant darkness, long hypocotyls under …
	BnaC02G0020500ZS	0.976644	AT5G05410/DREB2A	Dehydration-responsive element-binding protein 2A OS=Arabidopsis thaliana GN=DREB2A PE=1 SV=1	Encodes a transcription factor that specifically binds to DRE/CRT cis elements (responsive to drought and low-temperature stress). Belongs to the DREB subfamily A-2 of ERF/AP2 transcription factor family (DREB2A). There are eight members in this subfamily including DREB2B. The protein contains one AP2 domain. Overexpression of transcriptional activation domain of DREB2A resulted in significant dr…
	BnaC02G0529300ZS	0.970279	AT5G62090/SLK2	Probable transcriptional regulator SLK2 OS=Arabidopsis thaliana GN=SLK2 PE=1 SV=1	SEUSS-like 2
D1-Cluster1-Yellow	BnaA01G0149800ZS	0.992362	AT2G32260/CCT1	Choline-phosphate cytidylyltransferase 1 OS=Arabidopsis thaliana GN=CCT1 PE=1 SV=1	phosphorylcholine cytidylyltransferase
	BnaA02G0336100ZS	0.992051	AT1G19790/SRS7	Protein SHI RELATED SEQUENCE 7 OS=Arabidopsis thaliana GN=SRS7 PE=2 SV=1A	member of SHI gene family. Arabidopsis thaliana has ten members that encode proteins with a RING finger-like zinc finger motif. Despite being highly divergent in sequence, many of the SHI-related genes are partially redundant in function and synergistically promote gynoecium, stamen and leaf development in Arabidopsis
	novel.3548	0.990873
	BnaC09G0221000ZS	0.989726	AT2G32260/CCT1	Choline-phosphate cytidylyltransferase 1 OS=Arabidopsis thaliana GN=CCT1 PE=1 SV=1	phosphorylcholine cytidylyltransferase
	BnaC03G0074800ZS	0.988797	AT5G14250/CSN3	COP9 signalosome complex subunit 3 OS=Arabidopsis thaliana GN=CSN3 PE=1 SV=2E	ncodes subunit 3 of the COP9 signalosome
M98-Cluster8-Red	BnaC04G0607700ZS	0.968628	AT2G45820/DBP	Remorin OS=Arabidopsis thaliana GN=DBP PE=1 SV=1	Remorin family protein
	BnaA06G0276800ZS	0.945604	AT5G62350/--	21 kDa protein OS=Daucus carota PE=2 SV=1	Plant invertase/pectin methylesterase inhibitor superfamily protein
	BnaA10G0194600ZS	0.944489	AT3G03341/--	--	--
	BnaC03G0491800ZS	0.942067	AT2G15880/PEX3	Pollen-specific leucine-rich repeat extensin-like protein 3 OS=Arabidopsis thaliana GN=PEX3 PE=2 SV=1	Leucine-rich repeat (LRR) family protein
	BnaA06G0129300ZS	0.939493	AT1G18710/AtMYB47	Transcription factor MYB34 OS=Arabidopsis thaliana GN=MYB34 PE=1 SV=1	Member of the R2R3 factor gene family.
M98-Cluster3-Turquoise	BnaC04G0533500ZS	0.976008	AT2G34480/RPL18AB	60S ribosomal protein L18a-2 OS=Arabidopsis thaliana GN=RPL18AB PE=2 SV=2	Ribosomal protein L18ae/LX family protein
	BnaC03G0133300ZS	0.964808	AT5G01560/LECRK64	Lectin-domain containing receptor kinase VI.4 OS=Arabidopsis thaliana GN=LECRK64 PE=2 SV=1	Encodes LecRKA4.3, a member of the lectin receptor kinase subfamily A4 (LecRKA4.1 At5g01540; LecRKA4.2 At5g01550; LecRKA4.3 At5g01560). Together with other members of the subfamily, functions redundantly in the negative regulation of ABA response in seed germination.
	BnaC07G0463800ZS	0.96358	AT4G25340/FKBP53	Peptidyl-prolyl cis-trans isomerase FKBP53 OS=Arabidopsis thaliana GN=FKBP53 PE=1 SV=1	Encodes a member of the FKBP-type immunophilin family that functions as a histone chaparone. Binds to 18S rDNA and represses its expression.
	BnaA06G0127600ZS	0.959922	AT1G74050/RPL6C	60S ribosomal protein L6-3 OS=Arabidopsis thaliana GN=RPL6C PE=2 SV=1	Ribosomal protein L6 family protein
	BnaC04G0598500ZS	0.954783	AT2G44120/RPL7C	60S ribosomal protein L7-3 OS=Arabidopsis thaliana GN=RPL7C PE=2 SV=1	Ribosomal protein L30/L7 family protein
M98-Cluster7-Pink	BnaA07G0168300ZS	0.953405	AT1G29720/RFK1	Probable LRR receptor-like serine/threonine-protein kinase At1g29720 OS=Arabidopsis thaliana GN=RFK1 PE=2 SV=3	Leucine-rich repeat transmembrane protein kinase
	BnaA02G0412900ZS	0.943673	AT5G65310/ATHB-5	Homeobox-leucine zipper protein ATHB-5 OS=Arabidopsis thaliana GN=ATHB-5 PE=1 SV=1	Encodes a class I HDZip (homeodomain-leucine zipper) protein that is a positive regulator of ABA-responsiveness, mediating the inhibitory effect of ABA on growth during seedling establishment.
	BnaC03G0439900ZS	0.936819	/	/	/
	BnaA05G0153300ZS	0.93569	AT1G55535/--	/	/
	novel.2845	0.933852	/	/	/

[truncated: 1 more sheets: Table S11]
